# Supplementary material for: Constraint-based modeling analysis of the metabolism of two Pelobacter species
Source: BMC Syst Biol. 2010 Dec 23;4:174. doi: 10.1186/1752-0509-4-174 (PMC3022650; doi:10.1186/1752-0509-4-174)
Supplement: Additional file 2 — All the reactions, genes, and metabolites included in the P. carbinolicus genome-scale metabolic model. [file 1752-0509-4-174-S2.XLS]

## Sheet: AdditionalFile2
Additional File 2
This worksheet provides information on all the reactions, genes, and metabolites included in the P. carbinolicus genome-scale metabolic model
List of intracellular reactions
Abbreviation	Name	Equation	Confidence	Subsystem	Gene	Protein	Protein Classification
A5PISO	arabinose-5-phosphate isomerase	[c] : ru5p-D <==> ara5p	3	Alternate Carbon Metabolism	Pcar_1943	ArpI	EC-5.3.1.13
AACPAT	Acetyl-CoA:[acyl-carrier-protein] S-acetyltransferase	[c] : ACP + accoa --> acACP + coa	3	Fatty Acid Synthesis	Pcar_1436, Pcar_2987	FabH, FabH1	EC-2.3.1.38
ABTA	4-aminobutyrate transaminase	[c] : 4abut + akg --> glu-L + sucsal	3	Glutamate Metabolism	Pcar_2442	Uga1	EC-2.6.1.19
ACALD	acetaldehyde dehydrogenase (acetylating)	[c] : acald + coa + nad <==> accoa + h + nadh	3	Alternate Carbon Metabolism	Pcar_2758, Pcar_1246, Pcar_2851	AdhE2, AdhE3, AdhE	EC-1.2.1.10
ACBIPGT	Adenosyl cobainamide GTP transferase	[c] : adcobap + gtp + h --> adgcoba + ppi	3	Vitamins & Cofactor Biosynthesis	Pcar_0487	CobU
ACCOAC	acetyl-CoA carboxylase	[c] : accoa + atp + hco3 --> adp + h + malcoa + pi	3	Lipids	Pcar_2127, Pcar_2128, Pcar_0737+Pcar_1223	AccB+AccC+AccAD	EC-6.4.1.2
ACGAMT	UDP-N-acetylglucosamine:undecaprenylphosphate N-acetylglucosamine -1-phosphate transferase	[c] : uacgam + udcpp --> ump + unaga	2	Cell Envelope Biosynthesis	Pcar_1489	WecA
ACGK	acetylglutamate kinase	[c] : acglu + atp --> acg5p + adp	3	Amino Acid Metabolism	Pcar_2413	ArgB	EC-2.7.2.8
ACGS	N-acetylglutamate synthase	[c] : accoa + glu-L --> acglu + coa + h	3	Amino Acid Metabolism	Pcar_2325, Pcar_2322	ArgA, ArgJ	EC-2.3.1.1
ACHBS	2-aceto-2-hydroxybutanoate synthase	[c] : 2obut + h + pyr --> 2ahbut + co2	3	Valine, Leucine, and Isoleucine Metabolism	Pcar_1909+Pcar_1910	IlvH
ACKr	acetate kinase	[c] : ac + atp <==> actp + adp	3	Carbohydrates and related molecules	Pcar_0557, Pcar_2543, Pcar_2427	AckA2, AckA, AckA	EC-2.7.2.1
ACLDC	acetolactate decarboxylase	[c] : alac-S + h --> actn-R + co2	3	Carbohydrates and related molecules	Pcar_2457	AlsD	EC-4.1.1.5
ACLS	acetolactate synthase (Also catalyzes ACHBS)	[c] : h + (2) pyr --> alac-S + co2	3	Valine, Leucine, and Isoleucine Metabolism	Pcar_1909+Pcar_1910	IlvH
ACMANApts	N-acetyl-D-mannosamine transport via PTS	acmana[e] + pep[c] --> acmanap[c] + pyr[c]	3	Transport, Extracellular	Pcar_1932, Pcar_1930, Pcar_1931, Pcar_1929, Pcar_1933+Pcar_1934	ManY+ManX+PtsI+HPr+ManZ
ACMAT1	Acyl-[acyl-carrier-protein]:malonyl-[acyl-carrier-protein] C-acyltransferase (decarboxylating)	[c] : acACP + h + malACP --> ACP + actACP + co2	3	Membrane Lipid Metabolism	Pcar_2664, Pcar_2666	FabB, FabB2	EC-2.3.1.41
ACNPLYS	N-Acetylneuraminate pyruvate-lyase	[c] : acmana + h2o + pep --> acnam + pi	3	Lipid & Cell Wall Metabolism	Pcar_1277	Anpl	EC-4.1.3.19
ACOAH	acetyl-CoA hydrolase	[c] : accoa + h2o --> ac + coa + h	3	Other	Pcar_2447	Ach	EC-3.1.2.1
ACODA	acetylornithine deacetylase	[c] : acorn + h2o --> ac + orn-L	3	Arginine and Proline Metabolism	Pcar_0275	ArgE	EC-3.5.1.16
ACONT	aconitase	[c] : cit <==> icit	3	Citrate Cycle (TCA)	Pcar_2450, Pcar_2165	AcnA, AcnB	EC-4.2.1.3
ACOTA	acetylornithine transaminase	[c] : acorn + akg <==> acg5sa + glu-L	3	Amino Acid Metabolism	Pcar_2414	ArgD	EC-2.6.1.11
ACPS1	acyl-carrier protein synthase	[c] : apoACP + coa --> ACP + h + pap	3	Cofactor and Prosthetic Group Biosynthesis	Pcar_1003	AcpS	EC-2.7.8.7
ACS	acetyl-CoA synthetase	[c] : ac + atp + coa --> accoa + amp + ppi	3	Glycolysis/Gluconeogenesis	Pcar_1242	Acs	EC-6.2.1.1
ACt6	acetate transport in/out via proton symport	ac[e] + h[e] <==> ac[c] + h[c]	2	Transport			TC-2.A.1.13
ACTD	acetoin dehydrogenase	[c] : actn-R + nad --> diact + h + nadh	3	Carbohydrates and related molecules	Pcar_0903, Pcar_2068	BudC, ButB	EC-1.1.1.5
ACTD2	Acetoin dehydrogenase	[c] : actn-R + coa + nad --> acald + accoa + h + nadh	4	Carbohydrates and related molecules	Pcar_0345+Pcar_0343+Pcar_0347+Pcar_0344	AcoABCL
ACTD3	Acetoin dehydrogenase	[c] : actn-S + coa + nad --> acald + accoa + h + nadh	3	Carbohydrates and related molecules	Pcar_0345+Pcar_0343+Pcar_0347+Pcar_0344	AcoABCL
ACTNt1	(R)-acetoin transport in via fusion	actn-R[e] <==> actn-R[c]	2	Transport
ADA	Adenosine deaminase	[c] : adn + h + h2o --> ins + nh4	3	Nucleotide Salvage Pathways	Pcar_0310	Add	EC-3.5.4.4
ADCL	4-aminobenzoate synthase	[c] : 4adcho --> 4abz + h + pyr	3	Coenzymes and prosthetic groups	Pcar_0976	PabC
ADCOBAK	Adenosyl cobinamide kinase	[c] : adcoba + atp --> adcobap + adp + h	3	Vitamins & Cofactor Biosynthesis	Pcar_0487	CobU
ADCOBAS	adenosylcobinamide-phosphate synthase	[c] : 1ap2ol + adcobhex --> adcoba + h2o	3	Vitamins & Cofactor Biosynthesis	Pcar_0483	CbiB
ADCOBHEXS	adenosylcobyric acid synthase	[c] : adcobdam + (4) atp + (4) gln-L + (4) h2o --> adcobhex + (4) adp + (4) glu-L + (4) h + (4) pi	3	Vitamins & Cofactor Biosynthesis	Pcar_0484	CobQ-CobD
ADCPS2	adenosylcobinamide-phosphate synthase	[c] : 1ap2olp + adcobhex + atp --> adcobap + adp + h + pi	3	Vitamins & Cofactor Biosynthesis	Pcar_0483	CbiB
ADCS	4-amino-4-deoxychorismate synthase	[c] : chor + gln-L --> 4adcho + glu-L	3	Vitamins & Cofactor Biosynthesis	Pcar_0977	PabB
ADK1	adenylate kinase	[c] : amp + atp <==> (2) adp	3	Nucleotide Metabolism	Pcar_0722	Adk	EC-2.7.4.3
ADK2	adenylate kinase (Inorganic triphosphate)	[c] : amp + pppi <==> adp + ppi	3	Nucleotide Metabolism	Pcar_0722	Adk	EC-2.7.4.3
ADNCYC	adenylate cyclase	[c] : atp --> camp + ppi	3	Purine and Pyrimidine Biosynthesis	Pcar_1181	Cyr1	EC-4.6.1.1
ADPRDP	ADPribose diphosphatase	[c] : adprib + h2o --> amp + (2) h + r5p	3	Nucleotide Metabolism	Pcar_2736, Pcar_0414	NudF, NudF1	EC-3.6.1.13
ADPT	adenine phosphoribosyltransferase	[c] : ade + prpp --> amp + ppi	3	Nucleotide Metabolism	Pcar_1431	Apt	EC-2.4.2.7
ADSK	adenylyl-sulfate kinase	[c] : aps + atp --> adp + h + paps	3	Cysteine Metabolism	Pcar_1769+Pcar_1768	CysDNC	EC-2.7.1.25
ADSL1r	adenylsuccinate lyase	[c] : dcamp <==> amp + fum	3	Purine and Pyrimidine Biosynthesis	Pcar_2646	PurB	EC-4.3.2.2
ADSL2r	adenylosuccinate lyase	[c] : 25aics <==> aicar + fum	3	Purine and Pyrimidine Biosynthesis	Pcar_2646	PurB	EC-4.3.2.2
ADSS	adenylosuccinate synthetase	[c] : asp-L + gtp + imp --> dcamp + gdp + (2) h + pi	3	Nucleotide Metabolism	Pcar_0203	PurA	EC-6.3.4.4
AGMHE	ADP-D-glycero-D-manno-heptose epimerase	[c] : adphep-D,D --> adphep-L,D	3	Cell Envelope Biosynthesis	Pcar_0024	RfaD	EC-5.1.3.20
AGPAT	1-acylglycerol-3-phosphate O-acyltransferase	[c] : 12dag3p + coa --> 1ag3p + acoa	3	Lipid & Cell Wall Metabolism	Pcar_2662, Pcar_0644	PlsC, PlsC2	EC-2.3.1.51
AGPR	N-acetyl-g-glutamyl-phosphate reductase	[c] : acg5sa + nadp + pi <==> acg5p + h + nadph	3	Amino Acid Metabolism	Pcar_1898	ArgC	EC-1.2.1.38
AHAI	acetohydroxy acid isomeroreductase	[c] : alac-S + h + nadph --> 23dhmb + nadp	3	Valine, Leucine, and Isoleucine Metabolism	Pcar_2518	IlvCec	EC-1.1.1.86
AHC	adenosylhomocysteinase	[c] : ahcys + h2o <==> adn + hcys-L	3	Amino Acid Metabolism	Pcar_1924	AhcY	EC-3.3.1.1
AHCYSNS	adenosylhomocysteine nucleosidase	[c] : ahcys + h2o --> ade + rhcys	3	Nucleotide Metabolism	Pcar_3117	Pfs1	EC-3.2.2.9
AHMMPS	4-amino-5-hydroxymethyl-2-methylpyrimidine synthetase	[c] : air + h2o --> 4ahmmp + gcald + (0.5) o2 + pi	3	Vitamins & Cofactor Biosynthesis	Pcar_0337, Pcar_2236	ThiC, ThiC2
AICART	phosphoribosylaminoimidazolecarboxamide formyltransferase	[c] : 10fthf + aicar <==> fprica + thf	3	Purine and Pyrimidine Biosynthesis	Pcar_2232	PurH	EC-2.1.2.3
AIRC1	phosphoribosylaminoimidazole carboxylase (ATP-dependent)	[c] : air + atp + co2 + h2o --> 5aizc + adp + (2) h + pi	3	Nucleotides and nucleic acids	Pcar_1033, Pcar_2230	PurE, PurE1	EC-Undetermined
AKGD	2-oxoglutarate dehydrogenase	[c] : akg + coa + nad --> co2 + nadh + succoa	3	Citrate Cycle (TCA)	Pcar_1486, Pcar_2940, Pcar_2941	LpdA+SucB+SucA
AKP1	alkaline phosphatase (Dihydroneopterin)	[c] : ahdt + (3) h2o --> dhnpt + (2) h + (3) pi	3	Phosphate and sulfur	Pcar_0512	PhoA	EC-3.1.3.1
ALA_Dt6	D-alanine transport in/out via proton symport	ala-D[e] + h[e] <==> ala-D[c] + h[c]	3	Transport, Extracellular	Pcar_2492	CycA	TC-2.A.3.1
ALA_Lt6	L-alanine transport in/out via proton symport	ala-L[e] + h[e] <==> ala-L[c] + h[c]	3	Transport, Extracellular	Pcar_2492	CycA	TC-2.A.25
ALAALA	D-alanine-D-alanine ligase (reversible)	[c] : (2) ala-D + atp <==> adp + alaala + h + pi	3	Lipid & Cell Wall Metabolism	Pcar_2199	Ddl	EC-6.3.2.4
ALAD_L	L-alanine dehydrogenase	[c] : ala-L + h2o + nad --> h + nadh + nh4 + pyr	3	Amino acids and related molecules	Pcar_0416	Ald	EC-1.4.1.1
ALAR	alanine racemase	[c] : ala-L <==> ala-D	3	Lipid & Cell Wall Metabolism	Pcar_2234	Alr	EC-5.1.1.1
ALATA_L	L-alanine transaminase	[c] : akg + ala-L <==> glu-L + pyr	3	Amino acids and related molecules	Pcar_0011	AlaT	EC-2.6.1.2
ALATRS	Alanyl-tRNA synthetase	[c] : ala-L + atp + trnaala --> alatrna + amp + ppi	3	Alanine Metabolism	Pcar_2408	AlaS	EC-6.1.1.7
ALCD2x	alcohol dehydrogenase (ethanol: NAD)	[c] : etoh + nad <==> acald + h + nadh	3	Other	Pcar_0251, Pcar_2506, Pcar_0255, Pcar_1594, Pcar_2848, Pcar_2847	Adh4, Adh4_2, Adh4_6, Adh4_7, Adh4_3, Adh4_5	EC-1.1.1.1
ALCD2y	alcohol dehydrogenase (ethanol, NADP)	[c] : etoh + nadp <==> acald + h + nadph	3	Other	Pcar_0251, Pcar_2506, Pcar_0255, Pcar_1594, Pcar_2848, Pcar_2847	Adh4, Adh4_3, Adh4_7, Adh4_6, Adh4_5, Adh4_2	EC-1.1.1.2
ALCD3	alcohol dehydrogenase (propanol: NAD)	[c] : nad + ppoh <==> h + nadh + ppal	3	Other	Pcar_0257, Pcar_2510	DhaT, DhaT2	EC-1.1.1.1
ALCD4	alcohol dehydrogenase (butanol: NAD)	[c] : btoh + nad <==> btal + h + nadh	2	Other	Pcar_1095, Pcar_1085	BdhB, BdhA2	EC-1.1.1.1
ALDD2fd	aldehyde:ferredoxin oxidoreductase	[c] : acald + fdxo-4:2 + h2o <==> ac + fdxr-4:2 + (3) h	3	Energy Metabolism	Pcar_0456	AorA	EC-1.2.7.5
ALKPr	alkaline phosphatase	[c] : dhap + h2o <==> dha + pi	3	Phosphate and sulfur	Pcar_0512	PhoA	EC-3.1.3.1
AMAA	N-acetylmuramoyl-L-alanine amidase	[c] : acmama + h2o --> acmam + ala-L	3	Lipid & Cell Wall Metabolism	Pcar_1511, Pcar_2031	AmiA1, AmiA2	EC-3.5.1.28
AMALT1	Amylomaltase (maltotriose)	[c] : malt + malttr --> glc-D + maltttr	3	Alternate Carbon Metabolism	Pcar_0554	MalQ	EC-2.4.1.25
AMALT2	Amylomaltase (maltotetraose)	[c] : malt + maltttr --> glc-D + maltpt	3	Alternate Carbon Metabolism	Pcar_0554	MalQ	EC-2.4.1.25
AMALT3	Amylomaltase (maltopentaose)	[c] : malt + maltpt --> glc-D + malthx	3	Alternate Carbon Metabolism	Pcar_0554	MalQ	EC-2.4.1.25
AMALT4	Amylomaltase (maltohexaose)	[c] : malt + malthx --> glc-D + malthp	3	Alternate Carbon Metabolism	Pcar_0554	MalQ	EC-2.4.1.25
AMAOT	adenosylmethionine-8-amino-7-oxononanoate transaminase	[c] : 8aonn + amet <==> amob + dann	3	Vitamins & Cofactor Biosynthesis	Pcar_1460	BioA	EC-2.6.1.62
AMMQT8_2	S-adenosylmethione:2-demethylmenaquinone methyltransferase	[c] : 2dmmq8 + amet --> ahcys + h + mqn8	3	Vitamins & Cofactor Biosynthesis	Pcar_2359	UbiE
AMPN	AMP nucleosidase	[c] : amp + h2o --> ade + r5p	3	Nucleotide Salvage Pathways	Pcar_2626	Amn	EC-3.2.2.4
ANPRT	anthranilate phosphoribosyltransferase	[c] : anth + prpp --> ppi + pran	3	Amino Acid Metabolism	Pcar_0732	TrpD	EC-2.4.2.18
ANS1	anthranilate synthase	[c] : chor + gln-L --> anth + glu-L + h + pyr	3	Amino Acid Metabolism	Pcar_0730, Pcar_0731	TrpG+TrpE	EC-4.1.3.27
ANTIMt1	antimonite transporter via uniport	antim[c] --> antim[e]	3	Transport	Pcar_1578	ArsB	TC-2.A.59
AOXS	8-amino-7-oxononanoate synthase	[c] : ala-L + h + pmcoa <==> 8aonn + co2 + coa	3	Vitamins & Cofactor Biosynthesis	Pcar_1665	BioF	EC-2.3.1.47
APAT	apolipoprotein N-acyl transferase	[c] : accoa + h2o + thdp <==> acamoxm + coa	3	Amino Acid Metabolism	Pcar_1236	CutE	EC-Undetermined
APRAUR	5-amino-6-(5-phosphoribosylamino)uracil reductase	[c] : 5apru + h + nadph --> 5aprbu + nadp	3	Vitamins & Cofactor Biosynthesis	Pcar_1445	RibD	EC-1.1.1.193
APSPT	adenosine 5'-phosphosulfate reductase;	[c] : aps + trdrd <==> amp + (2) h + so3 + trdox	3	Amino Acid Metabolism	Pcar_1770	CysH
APYRH	3-Fumarylpyruvate acylhydrolase	[c] : 3fpyr + h2o --> fum + h + pyr	3	Benzoate Degradation	Pcar_0603	P_3.7.1.5	EC-3.7.1.5
ARA4NT	4-amino-4-deoxy-L-arabinose transferase	[c] : (2) ara4n-L + (2) h + lipa --> ara4n-lipa + (2) h2o	3	Lipids	Pcar_1273	ArnT	EC-Undetermined
ARGDC	arginine decarboxylase	[c] : arg-L + h --> agm + co2	3	Amino Acid Metabolism	Pcar_2097	SpeA	EC-4.1.1.19
ARGSL	argininosuccinate lyase	[c] : argsuc <==> arg-L + fum	3	Amino Acid Metabolism	Pcar_2418	ArgH	EC-4.3.2.1
ARGSS	argininosuccinate synthase	[c] : asp-L + atp + citr-L --> amp + argsuc + h + ppi	3	Amino Acid Metabolism	Pcar_2417	ArgG	EC-6.3.4.5
ARGTRS	Arginyl-tRNA synthetase	[c] : arg-L + atp + trnaarg --> amp + argtrna + ppi	3	Arginine and Proline Metabolism	Pcar_0742	ArgS	EC-6.1.1.19
ARSNAt1	Arsenate transporter	arsna[c] --> arsna[e]	3	Transport	Pcar_1578	ArsB
ARSRD	arsenate reductase (glutaredoxin)	[c] : arsna + (2) gthrd + (2) h --> arsni + gthox + (2) h2o	3	Other	Pcar_2602	ArsC1
ARSt1	arsenite transporter via uniport	arsni2[c] --> arsni2[e]	3	Transport	Pcar_1578	ArsB
ASAD	aspartate-semialdehyde dehydrogenase	[c] : aspsa + nadp + pi <==> 4pasp + h + nadph	3	Amino acids and related molecules	Pcar_1903	Asd	EC-1.2.1.11
ASNS1	asparagine synthase (glutamine-hydrolysing)	[c] : asp-L + atp + gln-L + h2o --> amp + asn-L + glu-L + h + ppi	1	Asparagine metabolism			EC-6.3.5.4
ASNTRS	Asparaginyl-tRNA synthetase	[c] : asn-L + atp + trnaasn --> amp + asntrna + ppi	3	Asparagine metabolism	Pcar_0586	AsnS	EC-6.1.1.22
ASP1DC	aspartate 1-decarboxylase	[c] : asp-L + h --> ala-B + co2	3	Cofactor and Prosthetic Group Biosynthesis	Pcar_1828	PanD	EC-4.1.1.11
ASPCT	aspartate carbamoyltransferase	[c] : asp-L + cbp --> cbasp + h + pi	3	Nucleotide Metabolism	Pcar_1615	PyrB	EC-2.1.3.2
ASPK	aspartate kinase	[c] : asp-L + atp <==> 4pasp + adp	3	Amino Acid Metabolism	Pcar_1006	AspK	EC-2.7.2.4
ASPO1	L-aspartate oxidase	[c] : asp-L + nad --> (2) h + iasp + nadh	3	Amino Acid Metabolism	Pcar_1322	NadB
ASPT	L-aspartase	[c] : asp-L --> fum + nh4	3	Alanine and Aspartate Metabolism	Pcar_1630	AspA	EC-4.3.1.1
ASPTA1	aspartate transaminase	[c] : akg + asp-L <==> glu-L + oaa	3	Amino Acid Metabolism	Pcar_1573, Pcar_1646, Pcar_1888, Pcar_2423, Pcar_0680	AspB1, AspB3, AspB, AspB4, AspB2	EC-2.6.1.1
ASPTRS	Aspartyl-tRNA synthetase	[c] : asp-L + atp + trnaasp --> amp + asptrna + ppi	3	Alanine and Aspartate Metabolism	Pcar_1040	AspS	EC-6.1.1.12
ATO	acetate CoA-transferase	[c] : ac + succoa --> accoa + succ	3	Central Metabolism	Pcar_2384	AtoA1	EC-2.8.3.8
ATPM	ATP maintenance requirment	[c] : atp + h2o --> adp + h + pi	1	Energy Metabolism			EC-3.6.1.15
ATPPRT	ATP phosphoribosyltransferase	[c] : atp + prpp --> ppi + prbatp	3	Amino Acid Metabolism	Pcar_2689	HisG2	EC-2.4.2.17
ATPS4	ATP synthase (four protons for one ATP)	adp[c] + (4) h[e] + pi[c] --> atp[c] + (3) h[c] + h2o[c]	3	Transport	Pcar_2996+Pcar_2991+Pcar_2997+Pcar_2993+Pcar_2995+Pcar_2994+Pcar_2990+Pcar_2989, Pcar_0951+Pcar_0950+Pcar_0949+Pcar_0946+Pcar_0944+Pcar_0945+Pcar_0948+Pcar_0952+Pcar_0947, Pcar_3136+Pcar_0015+Pcar_0016+Pcar_3130+Pcar_3131+Pcar_3133+Pcar_3132+Pcar_3135+Pcar_3134	Atps, Atps2, Atps3	EC-3.6.3.14,
BACCL	biotin-[acetyl-CoA-carboxylase] ligase	[c] : atp + btn + h --> btamp + ppi	3	Vitamins & Cofactor Biosynthesis	Pcar_1971	BirA	EC-6.3.4.15
BTALD	Butyraldehyde dehydrogenase	[c] : btal + coa + nad --> btcoa + h + nadh	3	Alternate Carbon Metabolism	Pcar_2758, Pcar_1246, Pcar_2851	AdhE2, AdhE, AdhE3	EC-1.2.1.10
BTDD-RR	(R,R)-butanediol dehydrogenase	[c] : btd-RR + nad <==> actn-R + h + nadh	3	Carbohydrates and related molecules	Pcar_0330	YdjL	EC-1.1.1.4
BTDD-SS	(S,S)-butanediol dehydrogenase	[c] : btd-SS + nad <==> actn-S + h + nadh	3	Carbohydrates and related molecules	Pcar_0903, Pcar_2068	BudC, ButB	EC-1.1.1.76
BTDt1-RR	(R,R)-butanediol transport in/out via diffusion reversible	btd-RR[c] <==> btd-RR[e]	2	Transport
BTDt1-SS	(S,S)-butanediol transport in/out via diffusion reversible	btd-SS[c] <==> btd-SS[e]	2	Transport
BTMAT1	Butyryl-[acyl-carrier protein]:malonyl-CoA C-acyltransferase	[c] : 2beACP + h + nadh --> butACP + nad	3	Fatty Acid Synthesis	Pcar_2044	FabI	EC-1.3.1.10
BTOHt1	Butanol export (diffusion)	btoh[c] <==> btoh[e]	2	Transport
BTS	Biotin synthase	[c] : dtbt + (2) s --> btn + h + h2s	3	Vitamins & Cofactor Biosynthesis	Pcar_1458	BioB	EC-2.8.1.6
BUTKr	butyrate kinase	[c] : atp + but <==> adp + butpi	3	Carbohydrates and related molecules	Pcar_2852	Buk	EC-2.7.2.7
BUTt2	Butyrate transport via proton symport, reversible	but[e] + h[e] <==> but[c] + h[c]	2	Transport
C120SN	Fatty acid biosynthesis (n-C12:0)	[c] : actACP + (14) h + (4) malACP + (10) nadph --> (4) ACP + (4) co2 + ddcaACP + (5) h2o + (10) nadp	1	Fatty Acid Biosynthesis	Pcar_2664, Pcar_2666	FabB, FabB2
C140SN	Fatty acid biosynthesis (n-C14:0)	[c] : actACP + (17) h + (5) malACP + (12) nadph --> (5) ACP + (5) co2 + (6) h2o + myrsACP + (12) nadp	1	Fatty Acid Biosynthesis	Pcar_2664, Pcar_2666	FabB, FabB2
C141SN	Fatty acid biosynthesis (n-C14:1)	[c] : actACP + (16) h + (5) malACP + (11) nadph --> (5) ACP + (5) co2 + (6) h2o + (11) nadp + tdeACP	1	Fatty Acid Biosynthesis	Pcar_2664, Pcar_2666	FabB, FabB2
C160SN	Fatty acid biosynthesis (n-C16:0)	[c] : actACP + (20) h + (6) malACP + (14) nadph --> (6) ACP + (6) co2 + (7) h2o + (14) nadp + palmACP	1	Fatty Acid Biosynthesis	Pcar_2664, Pcar_2666	FabB, FabB2
C161SN	Fatty acid biosynthesis (n-C16:1)	[c] : actACP + (19) h + (6) malACP + (13) nadph --> (6) ACP + (6) co2 + (7) h2o + hdeACP + (13) nadp	1	Fatty Acid Biosynthesis	Pcar_2664, Pcar_2666	FabB, FabB2
C180SN	Fatty acid biosynthesis (n-C18:0)	[c] : actACP + (23) h + (7) malACP + (16) nadph --> (7) ACP + (7) co2 + (8) h2o + (16) nadp + ocdACP	1	Fatty Acid Biosynthesis	Pcar_2666	FabB
C181SN	Fatty acid biosynthesis (n-C18:1)	[c] : actACP + (22) h + (7) malACP + (15) nadph --> (7) ACP + (7) co2 + (8) h2o + (15) nadp + octeACP	1	Fatty Acid Biosynthesis	Pcar_2664, Pcar_2666	FabB, FabB2
CA2abc	calcium transport via ABC system	atp[c] + ca2[e] + h2o[c] --> adp[c] + ca2[c] + h[c] + pi[c]	3	Transport	Pcar_0896, Pcar_2279	Cat2, Cat
CA2abc1	calcium efflux via ABC system	atp[c] + ca2[c] + h2o[c] --> adp[c] + ca2[e] + h[c] + pi[c]	3	Transport	Pcar_0896, Pcar_2279	Cat, Cat2
CAT	catalase	[c] : (2) h2o2 --> (2) h2o + o2	3	Other	Pcar_1175	KatG	EC-1.11.1.6
CBIAT	Cobinamide adenyltransferase	[c] : atp + cbi + h2o <==> adcoba + pi + ppi	3	Cofactor and Prosthetic Group Biosynthesis	Pcar_3106	BtuR	EC-2.5.1.17
CBL1abc	Cob(1)alamin transport via ABC system	atp[c] + cbl1[e] + h2o[c] --> adp[c] + cbl1[c] + h[c] + pi[c]	3	Cofactor and Prosthetic Group Biosynthesis	Pcar_0454, Pcar_3057, Pcar_0148, Pcar_0463	BtuB+BtuF+BtuC+BtuD
CBLAT	cob(I)alamin adenosyltransferase	[c] : atp + cbl1 + h2o <==> cobamcoa + pi + ppi	3	Vitamins & Cofactor Biosynthesis	Pcar_3106, Pcar_0482	BtuR, CobO	EC-2.5.1.17
CBPS	carbamoyl-phosphate synthase (glutamine-hydrolysing)	[c] : (2) atp + gln-L + h2o + hco3 --> (2) adp + cbp + glu-L + (2) h + pi	3	Nucleotide Metabolism	Pcar_1612+Pcar_1613	CarAB	EC-6.3.5.5
CBSDC	Carboxynorspermidine decarboxylase	[c] : 2cddin + nad --> 56dhin + co2 + nadh	3	Other	Pcar_2096	NspC
CD2abc1	cadmium transport out via ABC system	atp[c] + cd2[c] + h2o[c] --> adp[c] + cd2[e] + h[c] + pi[c]	3	Transport	Pcar_1354, Pcar_1712	Cdp2, Cdp1	TC-3.A.3
CD2abc2	cadmium transport in via ABC system	atp[c] + cd2[e] + h2o[c] --> adp[c] + cd2[c] + h[c] + pi[c]	3	Transport	Pcar_1354, Pcar_1712	Cdp1, Cdp2	TC-3.A.3
CD2t4	cadminum transport out via antiport	cd2[c] + h[e] + k[e] --> cd2[e] + h[c] + k[c]	2	Transport	Pcar_0891	CzcD
CDGPT	CDPdiacylglycerol:sn-glycerol-3-phosphate 3-phosphatidyltransferase	[c] : cdpdag + glyc3p --> cmp + h + pglyp	3	Lipid & Cell Wall Metabolism	Pcar_1307, Pcar_2777	PgsA2, PgsA
CDPDSP	CDPdiacylglycerol-serine O-phosphatidyltransferase	[c] : cdpdag + ser-L --> cmp + h + ps	3	Lipids	Pcar_2802	PssA	EC-2.7.8.8
CDPGD	CDP-glucose 4,6-dehydratase	[c] : cdpglc <==> cdpddg + h2o	3	Carbohydrate Metabolism	Pcar_1131	DdhB	EC-4.2.1.45
CDPMEK	4-(cytidine 5'-diphospho)-2-C-methyl-D-erythritol kinase	[c] : 4c2me + atp --> 2p4c2me + adp + h	3	Vitamins & Cofactor Biosynthesis	Pcar_2005	IspE
CHCOAL	6-carboxyhexanoate-CoA ligase	[c] : atp + coa + pime --> amp + pmcoa + ppi	3	Cofactor and Prosthetic Group Biosynthesis	Pcar_1666	BioW	EC-6.2.1.14
CHLt6	choline transport in/out via proton symport	chol[e] + h[e] <==> chol[c] + h[c]	3	Transport, Extracellular	Pcar_0941	LicB	TC-2.A.15
CHORM	chorismate mutase	[c] : chor --> pphn	3	Amino Acid Metabolism	Pcar_1323, Pcar_1887	PheA2, PheA	EC-5.4.99.5
CHORS	chorismate synthase	[c] : 3psme --> chor + pi	3	Amino Acid Metabolism	Pcar_2133	AroC1	EC-4.2.3.5
CITt7	Citrate transport via succinate antiport	cit[e] + succ[c] --> cit[c] + succ[e]	3	Transport, Extracellular	Pcar_0639	CitT
CLPNS	cardiolipin synthetase	[c] : cdpdag + pgly --> cdlp + cmp + h	3	Other	Pcar_0507	Cls2
Clt	chlorideion transport out via diffusion	cl[e] <==> cl[c]	3	Transport	Pcar_2794, Pcar_1620	ClC, ClC2	TC-1.A.11
CMLDC	4-carboxymuconolactone decarboxylase	[c] : 2c25dho + h --> 5odhf2a + co2	1	Benzoate Degradation	Pcar_1079	PcaC2	EC-4.1.1.44
CO2DAMR	cob(II)yrinic acid a,c-diamide reductase	[c] : (2) co2dam + nadh --> (2) co1dam + h + nad	1	Vitamins & Cofactor Biosynthesis
CO2t	CO2 transport out via diffusion	co2[e] <==> co2[c]	2	Transport
COBALTt4	cobalt transport out via proton antiporter	cobalt2[c] + h[e] + k[e] --> cobalt2[e] + h[c] + k[c]	2	Transport	Pcar_0891	CzcD
COBALTt5	cobalt transport in/out via permease (no H+)	cobalt2[c] <==> cobalt2[e]	3	Transport	Pcar_2713, Pcar_1235, Pcar_0596	MgtE, CorC, CorA1	TC-1.A.35
COBPS	cobalamin-5'-phosphate synthase	[c] : adgcoba + rdmbzi --> cobamcoa + gmp + h	3	Vitamins & Cofactor Biosynthesis	Pcar_0485	CobS
CODH	carbon-monoxide dehydrogenase	[c] : co + fdxo-4:2 + h2o --> co2 + fdxr-4:2 + (2) h	3	Other	Pcar_0058+Pcar_0057	CooS	EC-1.2.99.2
CPC2MT	precorrin-2 C20-methyltransferase	[c] : amet + copre2 --> ahcys + copre3 + h	3	Vitamins & Cofactor Biosynthesis	Pcar_0476	CbiL	EC-2.1.1.130
CPC3MT	precorrin-3B C17-methyltransferase	[c] : amet + copre3 + h --> ahcys + copre4	3	Vitamins & Cofactor Biosynthesis	Pcar_0471, Pcar_0472	CbiG, CbiH	EC-2.1.1.131
CPC4MT	precorrin-4 C11-methyltransferase	[c] : amet + copre4 --> ahcys + copre5 + h	3	Vitamins & Cofactor Biosynthesis	Pcar_0473	CbiF	EC-2.1.1.133
CPC5MT	precorrin-5 C1-methyltransferase	[c] : amet + copre5 + h2o + (0.5) nadh --> acald + ahcys + copre6 + (1.5) h + (0.5) nad	3	Vitamins & Cofactor Biosynthesis	Pcar_0475	CbiD
CPC6MT	precorrin-6Y C5,15-methyltransferase (decarboxylating)	[c] : (2) amet + codhpre6 --> (2) ahcys + co2 + copre8 + h	3	Vitamins & Cofactor Biosynthesis	Pcar_2739, Pcar_0474	CbiE, CbiE2	EC-2.1.1.132
CPC6R	precorrin-6A reductase	[c] : copre6 + h + nadph --> codhpre6 + nadp	3	Vitamins & Cofactor Biosynthesis	Pcar_0470	CbiJ	EC-1.3.1.54
CPC8MM	precorrin-8X methylmutase	[c] : copre8 <==> cobrnt	3	Vitamins & Cofactor Biosynthesis	Pcar_0480	CbiC	EC-5.4.1.2
CPPPGOAN	Oxygen Independent coproporphyrinogen-III oxidase	[c] : (2) amet + cpppg3 + (2) fdxo-4:2 + (2) nadph --> (2) co2 + (2) dad-5 + (2) fdxr-4:2 + (2) h + (2) met-L + (2) nadp + pppg9	3	Vitamins & Cofactor Biosynthesis	Pcar_2640, Pcar_0110, Pcar_2999	HemN2, HemN, HemN3
CRET	creatininase	[c] : crtn + h2o --> creat	3	Amino Acid Metabolism	Pcar_1641	CreT	EC-3.5.2.10
CS	citrate synthase	[c] : accoa + h2o + oaa --> cit + coa + h	3	Central Metabolism	Pcar_1991	Cit	EC-4.1.3.7
CSND	Cytosine deaminase	[c] : csn + h + h2o --> nh4 + ura	3	Nucleotide Salvage Pathways	Pcar_1827, Pcar_0327, Pcar_0310	CodA, YaaJ, Add	EC-3.5.4.1
CTPS1	CTP synthase (NH3)	[c] : atp + nh4 + utp --> adp + ctp + (2) h + pi	3	Nucleotide Metabolism	Pcar_1945	PyrG	EC-6.3.4.2
CTPS2	CTP synthase (glutamine)	[c] : atp + gln-L + h2o + utp --> adp + ctp + glu-L + (2) h + pi	3	Nucleotide Metabolism	Pcar_1945	PyrG	EC-6.3.4.2
Cut1	Copper export via ATPase	atp[c] + cu2[c] + h2o[c] --> adp[c] + cu2[e] + h[c] + pi[c]	3	Transport	Pcar_1596	Cudp	TC-3.A.3
CYRDAAT	cob(I)yrinic acid a,c-diamide adenosyltransferase	[c] : atp + co1dam + h --> adcobdam + pppi	3	Vitamins & Cofactor Biosynthesis	Pcar_0482	CobO	EC-2.5.1.17
CYRDAS	Cob(II)yrinate a,c-diamide synthase (glutamine-hydrolysing)	[c] : (4) atp + (2) cobrnt + (4) gln-L + (2) h2o --> (4) adp + (2) co2dam + (4) glu-L + (2) h + (2) ppi	3	Vitamins & Cofactor Biosynthesis	Pcar_0481	CbiA
CYSS	cysteine synthase	[c] : acser + h2s --> ac + cys-L	3	Cysteine Metabolism	Pcar_3005, Pcar_1718, Pcar_1534, Pcar_2430	CysK1, CysK, CysKec, CysM	EC-4.2.99.8
CYSTL	cystathionine b-lyase	[c] : cysth-L + h2o --> hcys-L + nh4 + pyr	3	Methionine Metabolism	Pcar_3031	MalY	EC-4.4.1.8
CYSTRS	Cysteinyl-tRNA synthetase	[c] : atp + cys-L + trnacys --> amp + cystrna + ppi	3	Cysteine Metabolism	Pcar_0100	CysS	EC-6.1.1.16
CYTB_B2	menaquinol oxidase (7:1 protons)	(2) h[c] + mql7[c] + (0.5) o2[c] --> (2) h[e] + h2o[c] + mqn7[c]	3	Energy Metabolism	Pcar_2528+Pcar_2527+Pcar_2529+Pcar_2526	CoxABCD	EC-Undetermined,
CYTBD	cytochrome oxidase bd (ubiquinol-8: 2 protons)	(2) h[c] + (0.5) o2[c] + ubq8h2[c] --> (2) h[e] + h2o[c] + ubq8[c]	3	Energy Metabolism	Pcar_3091+Pcar_3092	CydAB1
CYTD	cytidine deaminase	[c] : cytd + h + h2o --> nh4 + uri	3	Nucleotides and nucleic acids	Pcar_2536	Cdd	EC-3.5.4.5
CYTDt2	cytidine transport in via proton symport	cytd[e] + h[e] --> cytd[c] + h[c]	3	Transport	Pcar_0272	YutK
CYTK1	cytidylate kinase (CMP)	[c] : atp + cmp <==> adp + cdp	3	Nucleotide Metabolism	Pcar_1884	Cmk	EC-2.7.4.14
CYTK2	cytidylate kinase (dCMP)	[c] : atp + dcmp <==> adp + dcdp	3	Nucleotide Metabolism	Pcar_1884	Cmk	EC-2.7.4.14
DADA	Deoxyadenosine deaminase	[c] : dad-2 + h + h2o --> din + nh4	3	Nucleotide Salvage Pathways	Pcar_0310	Add
DADK	deoxyadenylate kinase	[c] : atp + damp <==> adp + dadp	3	Nucleotide Metabolism	Pcar_0722	Adk	EC-2.7.4.11
DAGK	diacylglycerol kinase	[c] : 12dgr + atp --> 12dag3p + adp + h	3	Lipid & Cell Wall Metabolism	Pcar_1234	DgkA	EC-2.7.1.107
DAHPS	3-deoxy-D-arabino-heptulosonate 7-phosphate synthetase	[c] : e4p + h2o + pep --> 2dda7p + pi	3	Amino Acid Metabolism	Pcar_0614, Pcar_3113, Pcar_0762	AroG1, AroGec, AroG	EC-4.1.2.15
DAPDC	diaminopimelate decarboxylase	[c] : 26dap-M + h --> co2 + lys-L	3	Amino Acid Metabolism	Pcar_2420	LysA	EC-4.1.1.20
DAPE	diaminopimelate epimerase	[c] : 26dap-LL <==> 26dap-M	3	Amino Acid Metabolism	Pcar_3074	DapF	EC-5.1.1.7
DB4PS	3,4-Dihydroxy-2-butanone-4-phosphate synthase	[c] : ru5p-D --> db4p + for + h	3	Cofactor and Prosthetic Group Biosynthesis	Pcar_0884, Pcar_1447	RibAB, RibBec
DBTS	dethiobiotin synthase	[c] : atp + co2 + dann --> adp + dtbt + (3) h + pi	3	Vitamins & Cofactor Biosynthesis	Pcar_1459	BioD	EC-6.3.3.3
DCMPDA2ir	dCMP deaminase	[c] : dcmp + h + h2o --> dump + nh4	3	Nucleotide Metabolism	Pcar_1443	ComEB	EC-3.5.4.12
DCMPDA3ir	dCMP deaminase (CMP)	[c] : cmp + h + h2o --> nh4 + ump	3	Nucleotide Metabolism	Pcar_1443	ComEB	EC-3.5.4.12
DCYTD	deoxycytidine deaminase	[c] : dcyt + h + h2o --> duri + nh4	3	Nucleotides and nucleic acids	Pcar_2536	Cdd	EC-3.5.4.14
DCYTt2	deoxycytidine transport in via proton symport	dcyt[e] + h[e] --> dcyt[c] + h[c]	3	Transport	Pcar_0272	YutK
DDMAT5	Dodecanoyl-[acyl-carrier protein]: malonyl-CoA C-acyltransferase	[c] : 2tddACP + h + nadh --> ddcaACP + nad	3	Fatty Acid Synthesis	Pcar_2044	FabI	EC-1.3.1.10
DEMAT4	Decanoyl-[acyl-carrier protein]:malonyl-CoA C-acyltransferase	[c] : 2tdeACP + h + nadh --> decACP + nad	3	Fatty Acid Synthesis	Pcar_2044	FabI	EC-1.3.1.10
DGK1	deoxyguanylate kinase (dGMP:ATP)	[c] : atp + dgmp <==> adp + dgdp	3	Nucleotide Metabolism	Pcar_1285	Gmk
DGTPH	dGTPase	[c] : dgtp + h2o --> dgsn + pppi	3	Nucleotide Metabolism	Pcar_1638	Dgt	EC-3.1.5.1
DHAD1	dihydroxy-acid dehydratase (2,3-dihydroxy-3-methylbutanoate)	[c] : 23dhmb --> 3mob + h2o	3	Amino Acid Metabolism	Pcar_1911	IlvD	EC-4.2.1.9
DHAD2	Dihydroxy-acid dehydratase (2,3-dihydroxy-3-methylpentanoate)	[c] : 23dhmp --> 3mop + h2o	3	Amino Acid Metabolism	Pcar_1911	IlvD
DHDPRx	dihydrodipicolinate reductase (NADH)	[c] : 23dhdp + h + nadh --> nad + thdp	3	Amino Acid Metabolism	Pcar_2422	DapB	EC-1.3.1.26
DHDPRy	dihydrodipicolinate reductase (NADPH)	[c] : 23dhdp + h + nadph --> nadp + thdp	3	Amino Acid Metabolism	Pcar_2422	DapB	EC-1.3.1.26
DHDPS	dihydrodipicolinate synthase	[c] : aspsa + pyr --> 23dhdp + h + (2) h2o	3	Amino Acid Metabolism	Pcar_2421	DapA	EC-4.2.1.52
DHFOR2	dihydrofolate reductase	[c] : dhf + nadp <==> fol + nadph	3	Vitamins & Cofactor Biosynthesis	Pcar_2754	DfrA	EC-1.5.1.3
DHFOR3	dihydrofolate reductase	[c] : fol + h + (2) nadph <==> (2) nadp + thf	3	Vitamins & Cofactor Biosynthesis	Pcar_2754	DfrA	EC-1.5.1.3
DHFR	dihydrofolate reductase	[c] : dhf + h + nadph <==> nadp + thf	3	Vitamins & Cofactor Biosynthesis	Pcar_2754	DfrA	EC-1.5.1.3
DHFS	dihydrofolate synthase	[c] : atp + dhpt + glu-L --> adp + dhf + h + pi	3	Vitamins & Cofactor Biosynthesis	Pcar_0738	FolC	EC-6.3.2.12
DHNAOT	1,4-dihydroxy-2-naphthoate octaprenyltransferase	[c] : dhna + nad + octdp --> 2dmmq8 + co2 + nadh + ppi	1	Other
DHORD6	orotate reductase	[c] : dhor-S + nad <==> h + nadh + orot	3	Nucleotide Metabolism	Pcar_1295+Pcar_1296	PyrDK	EC-1.3.1.14
DHORTS	dihydroorotase	[c] : dhor-S + h2o <==> cbasp + h	3	Nucleotide Metabolism	Pcar_1614	PyrC	EC-3.5.2.3
DHPPDA2	diaminohydroxyphosphoribosylaminopyrimidine deaminase	[c] : 25dhpp + h + h2o --> 5apru + nh4	3	Vitamins & Cofactor Biosynthesis	Pcar_1445	RibD	EC-3.5.4.26
DHPS1	dihydropteroate synthase	[c] : 2ahhmp + 4abz --> dhpt + h2o	3	Vitamins & Cofactor Biosynthesis	Pcar_0998	FolP	EC-2.5.1.15
DHQD1	3-dehydroquinate dehydratase	[c] : 3dhq <==> 3dhsk + h2o	3	Tyrosine, Tryptophan, and Phenylalanine Metabolism	Pcar_2178, Pcar_2188	AroD2, AroD1	EC-4.2.1.10
DHQS	3-dehydroquinate synthase	[c] : 2dda7p --> 3dhq + pi	3	Amino Acid Metabolism	Pcar_2132	AroB	EC-4.2.3.4
DMATT	dimethylallyltranstransferase	[c] : dmpp + ipdp --> grdp + ppi	3	Lipid & Cell Wall Metabolism	Pcar_1668	IspA	EC-2.5.1.1
DMOCT	3-deoxy-manno-octulosonate cytidylyltransferase	[c] : ctp + kdo --> ckdo + ppi	3	Other	Pcar_1946	KdsB	EC-2.7.7.38
DMPPS	1-hydroxy-2-methyl-2-(E)-butenyl 4-diphosphate reductase (dmpp)	[c] : h + h2mb4p + nadh --> dmpp + h2o + nad	3	Lipids	Pcar_1883	LytB
DOLPMT	Dolichyl-phosphate D-mannosyltransferase	[c] : dolp + gdpman --> dolmanp + gdp	3	Glycan Biosynthesis and Metabolism	Pcar_1271	Dpm1	EC-2.4.1.83
DPCOAK	dephospho-CoA kinase	[c] : atp + dpcoa --> adp + coa + h	3	Coenzymes and prosthetic groups	Pcar_0757	CoaE	EC-2.7.1.24
DPR	2-dehydropantoate 2-reductase	[c] : 2dhp + h + nadph --> nadp + pant-R	1	Pantothenate and CoA Biosynthesis			EC-1.1.1.169
DRPA	deoxyribose-phosphate aldolase	[c] : 2dr5p --> acald + g3p	3	Alternate Carbon Metabolism	Pcar_2321	DeoC	EC-4.1.2.4
DTMPK	dTMP kinase	[c] : atp + dtmp <==> adp + dtdp	3	Nucleotide Metabolism	Pcar_1691	Tmk1	EC-2.7.4.9
DUTPDP	dUTP diphosphatase	[c] : dutp + h2o --> dump + h + ppi	3	Nucleotide Metabolism	Pcar_1563	YncF	EC-3.6.1.23
DXPRI	1-deoxy-D-xylulose-5-phosphate reductoisomerase	[c] : dxyl5p + h + nadph <==> 2me4p + nadp	3	Lipid & Cell Wall Metabolism	Pcar_1915	Dxr
DXPS	1-deoxy-D-xylulose 5-phosphate synthase	[c] : g3p + h + pyr --> co2 + dxyl5p	3	Vitamins & Cofactor Biosynthesis	Pcar_1667	Dxs2
EGDH	ethylene glycol dehydratase	[c] : glycol --> acald + h2o	2	Central Metabolism			EC-4.2.1.28
EGt	Ethylene glycol reversible transport	glycol[e] <==> glycol[c]	2	Transport
ENO	enolase	[c] : 2pg <==> h2o + pep	3	Central Metabolism	Pcar_1230	Eno	EC-4.2.1.11
EPPP	exopolyphosphatase	[c] : h2o + polypi --> h + pi	3	Other	Pcar_1566	Ppx	EC-3.6.1.11
ETHAAL	ethanolamine ammonia-lyase	[c] : etha --> acald + nh4	3	Cell Envelope Biosynthesis	Pcar_0491, Pcar_0467	EutBC2, EutBC	EC-4.3.1.7
ETOHt1	ethanol transport in/out via diffusion	etoh[e] <==> etoh[c]	2	Transport
FA120ACPH	fatty-acyl-ACP hydrolase	[c] : ddcaACP + h2o <==> ACP + ddca + h	1	Fatty Acid Biosynthesis	Pcar_2293	FatB	EC-3.1.2.14
FA140ACPH	fatty-acyl-ACP hydrolase	[c] : h2o + myrsACP <==> ACP + h + ttdca	1	Fatty Acid Biosynthesis	Pcar_2293	FatB	EC-3.1.2.14
FA141ACPH	fatty-acyl-ACP hydrolase	[c] : h2o + tdeACP <==> ACP + h + ttdcea	1	Fatty Acid Biosynthesis	Pcar_2293	FatB	EC-3.1.2.14
FA160ACPH	fatty-acyl-ACP hydrolase	[c] : h2o + palmACP <==> ACP + h + hdca	1	Fatty Acid Biosynthesis	Pcar_2293	FatB	EC-3.1.2.14
FA161ACPH	fatty-acyl-ACP hydrolase	[c] : h2o + hdeACP <==> ACP + h + hdcea	1	Fatty Acid Biosynthesis	Pcar_2293	FatB	EC-3.1.2.14
FA180ACPH	fatty-acyl-ACP hydrolase	[c] : h2o + ocdACP <==> ACP + h + ocdca	1	Fatty Acid Biosynthesis	Pcar_2293	FatB	EC-3.1.2.14
FA181ACPH	fatty-acyl-ACP hydrolase	[c] : h2o + octeACP <==> ACP + h + ocdcea	1	Fatty Acid Biosynthesis	Pcar_2293	FatB	EC-3.1.2.14
FACOAL140	fatty-acid--CoA ligase (tetradecanoate)	[c] : atp + coa + ttdca <==> amp + ppi + tdcoa	3	Fatty Acid Metabolism	Pcar_1963, Pcar_1241	FadD2, FadD	EC-6.2.1.3
FACOAL140(ISO)	fatty-acid--CoA ligase (Iso-C14:0)	[c] : atp + coa + fa1 <==> amp + fa1coa + ppi	3	Fatty Acid Metabolism	Pcar_1963, Pcar_1241	FadD, FadD2	EC-6.2.1.3
FACOAL150(anteiso)	fatty-acid--CoA ligase (anteiso-C15:0)	[c] : atp + coa + fa4 <==> amp + fa4coa + ppi	3	Fatty Acid Metabolism	Pcar_1963, Pcar_1241	FadD2, FadD	EC-6.2.1.3
FACOAL150(ISO)	fatty-acid--CoA ligase (Iso-C15:0)	[c] : atp + coa + fa3 <==> amp + fa3coa + ppi	3	Fatty Acid Metabolism	Pcar_1963, Pcar_1241	FadD2, FadD	EC-6.2.1.3
FACOAL160(ISO)	fatty-acid--CoA ligase (Iso-C16:0)	[c] : atp + coa + fa6 <==> amp + fa6coa + ppi	3	Fatty Acid Metabolism	Pcar_1963, Pcar_1241	FadD2, FadD	EC-6.2.1.3
FACOAL160i	fatty-acid--CoA ligase (hexadecanoate)	[c] : atp + coa + hdca --> amp + pmtcoa + ppi	3	Fatty Acid Metabolism	Pcar_1963, Pcar_1241	FadD, FadD2	EC-6.2.1.3
FACOAL161(ISO)	fatty-acid--CoA ligase (Iso-C16:1)	[c] : atp + coa + fa5 <==> amp + fa5coa + ppi	3	Fatty Acid Metabolism	Pcar_1963, Pcar_1241	FadD, FadD2	EC-6.2.1.3
FACOAL161i	fatty-acid--CoA ligase (hexadecenoate)	[c] : atp + coa + hdcea --> amp + hdcoa + ppi	3	Fatty Acid Metabolism	Pcar_1963, Pcar_1241	FadD, FadD2	EC-6.2.1.3
FACOAL170(anteiso)	fatty-acid--CoA ligase (anteiso-C17:0)	[c] : atp + coa + fa12 <==> amp + fa12coa + ppi	3	Fatty Acid Metabolism	Pcar_1963, Pcar_1241	FadD2, FadD	EC-6.2.1.3
FACOAL170(ISO)	fatty-acid--CoA ligase (Iso-C17:0)	[c] : atp + coa + fa11 <==> amp + fa11coa + ppi	3	Fatty Acid Metabolism	Pcar_1963, Pcar_1241	FadD2, FadD	EC-6.2.1.3
FACOAL171(anteiso)	fatty-acid--CoA ligase (anteiso-C17:1)	[c] : atp + coa + fa10 <==> amp + fa10coa + ppi	3	Fatty Acid Metabolism	Pcar_1963, Pcar_1241	FadD, FadD2	EC-6.2.1.3
FACOAL171(ISO)	fatty-acid--CoA ligase (Iso-C17:1)	[c] : atp + coa + fa9 <==> amp + fa9coa + ppi	3	Fatty Acid Metabolism	Pcar_1963, Pcar_1241	FadD, FadD2	EC-6.2.1.3
FACOAL180i	fatty-acid--CoA ligase (octadecanoate)	[c] : atp + coa + ocdca --> amp + ppi + strcoa	3	Fatty Acid Metabolism	Pcar_1963, Pcar_1241	FadD, FadD2	EC-6.2.1.3
FACOAL181i	fatty-acid--CoA ligase (octadecenoate)	[c] : atp + coa + ocdcea --> amp + odecoa + ppi	3	Fatty Acid Metabolism	Pcar_1963, Pcar_1241	FadD, FadD2	EC-6.2.1.3
FBA	fructose-bisphosphate aldolase	[c] : fdp <==> dhap + g3p	3	Glycolysis/Gluconeogenesis	Pcar_2253, Pcar_2804	FbaA, FbaB	EC-4.1.2.13
FBA2	D-Fructose 1-phosphate D-glyceraldehyde-3-phosphate-lyase	[c] : f1p <==> dhap + glyald	3	Carbohydrates and related molecules	Pcar_2253, Pcar_2804	FbaB, FbaA	EC-4.1.2.13
FBP	fructose-bisphosphatase	[c] : fdp + h2o --> f6p + pi	3	Central Metabolism	Pcar_1027, Pcar_2334	Fbp2, Fbp	EC-3.1.3.11
FBP26	Fructose-2,6-bisphosphate 2-phosphatase	[c] : f26bp + h2o --> f6p + pi	3	Glycolysis/Gluconeogenesis	Pcar_0229	Fbp26	EC-3.1.3.46
FCLPA	L-fuculose 1-phosphate aldolase	[c] : fc1p <==> dhap + lald-L	3	Alternate Carbon Metabolism	Pcar_3030	FucA	EC-4.1.2.17
FCLT	Heme B synthesis reaction	[c] : fe2 + ppp9 --> h + pheme	3	Vitamins & Cofactor Biosynthesis	Pcar_0770	HemH	EC-4.99.1.1
FDH	formate dehydrogenase	[c] : for + nad --> co2 + nadh	3	Membrane bioenergetics	Pcar_2701, Pcar_1840	FdhD+YoaE	EC-1.2.1.2
FDH11	formate dehydrogenase (NADP-dependent)	[c] : for + nadp <==> co2 + nadph	2	Oxidative Phosphorylation	Pcar_1845+Pcar_1846+Pcar_1844+Pcar_1843	FdhABCD	EC-1.2.1.43
FE2abc	iron (II) transport via ABC system	atp[c] + fe2[e] + h2o[c] --> adp[c] + fe2[c] + h[c] + pi[c]	3	Transport	Pcar_0882, Pcar_1951	FeoB2, FeoB1
FE2t2	iron (II) transport	fe2[e] + h[e] --> fe2[c] + h[c]	3	Transport	Pcar_0146	MntH
FE3DCabc	iron (III) ditrate transport via ABC system	atp[c] + fe3dc[e] + h2o[c] --> adp[c] + fe3dc[c] + h[c] + pi[c]	1	Transport	Pcar_3056+Pcar_3057+Pcar_3058	FecABC1	TC-3.A.1.14
FE3Rs	Fe(III) reduction (sulfur)	[e] : (2) fe3 + h2s --> (2) fe2 + h + s	2	Energy Metabolism
FEDCabc	iron (III) dicitrate transport via ABC system	atp[c] + (2) cit[e] + fe3[e] + h2o[c] --> adp[c] + (2) cit[c] + fe3[c] + h[c] + pi[c]	3	Transport	Pcar_0151+Pcar_0153+Pcar_0155+Pcar_0154	FecC
FERRICHabc	ferrichrome transport via ABC system	atp[c] + ferrich[e] + h2o[c] --> adp[c] + ferrich[c] + h[c] + pi[c]	2	Transport	Pcar_0463+Pcar_0464+Pcar_0465	FecABC
FMETTRS	Methionyl-tRNA formyltransferase	[c] : 10fthf + mettrna --> fmettrna + thf	3	Other function	Pcar_1117, Pcar_0244	Fmt, Fmt1	EC-2.1.2.9
FMNAT	FMN adenylyltransferase	[c] : atp + fmn + h --> fad + ppi	3	Vitamins & Cofactor Biosynthesis	Pcar_2151	RibF	EC-2.7.7.2
FNOR	ferredoxin-NADP reductase	[c] : fdxr-4:2 + h + nadp <==> fdxo-4:2 + nadph	3	Energy Metabolism	Pcar_0753+Pcar_0752	P_1.18.1.2	EC-1.18.1.2
FORt2	formate transport in via proton symport	for[e] + h[e] <==> for[c] + h[c]	3	Transport	Pcar_1838	YrhG
FRD5	succinate dehydrogenase (menaquinone 7)	[c] : mqn7 + succ <==> fum + mql7	3	Central Metabolism	Pcar_0444+Pcar_0445+Pcar_0446	Frd	EC-1.3.5.1
FRTT	farnesyltranstransferase	[c] : frdp + ipdp --> ggdp + ppi	3	Lipid & Cell Wall Metabolism	Pcar_1983	IspB	EC-2.5.1.29
FRUpts2	Fructose transport via PEP:Pyr PTS (f6p generating)	fru[e] + pep[c] --> f6p[c] + pyr[c]	3	Transport, Extracellular	Pcar_1932, Pcar_1930, Pcar_1931, Pcar_1929, Pcar_1933+Pcar_1934	ManY+PtsI+HPr+ManX+ManZ
FTHFCL	5-formyltetrahydrofolate cyclo-ligase	[c] : 5fothf + atp --> adp + methf + pi	3	Vitamins & Cofactor Biosynthesis	Pcar_2351	Ftcl	EC-6.3.3.2
FUM	fumarase	[c] : fum + h2o <==> mal-L	3	Oxidative Phosphorylation	Pcar_0324	Fum1	EC-4.2.1.2
G1Dx	glucose 1-dehydrogenase (NAD)	[c] : glc-D + nad --> g15lac + h + nadh	3	Central Metabolism	Pcar_1364	Gdh	EC-1.1.1.118
G1Dy	glucose 1-dehydrogenase (NADP)	[c] : glc-D + nadp --> g15lac + h + nadph	3	Central Metabolism	Pcar_1364	Gdh	EC-1.1.1.119
G1PACT	glucosamine-1-phosphate N-acetyltransferase	[c] : accoa + gam1p --> acgam1p + coa + h	3	Lipid & Cell Wall Metabolism	Pcar_2934	GlmU	EC-2.3.1.157
G1PTMT	glucose-1-phosphate thymidylyltransferase	[c] : dttp + g1p + h --> dtdpglc + ppi	3	Cell Envelope Biosynthesis	Pcar_2595, Pcar_0276	RfbA2, RfbA	EC-2.7.7.24
G1SAT	glutamate-1-semialdehyde aminotransferase	[c] : glu1sa <==> 5aop	3	Vitamins & Cofactor Biosynthesis	Pcar_0266	HemL	EC-5.4.3.8
G35DP	guanosine-3',5'-bis(diphosphate) 3'-diphosphatase	[c] : gdpdp + h2o --> gdp + ppi	1	Nucleotide Salvage Pathways	Pcar_1064	SpoT	EC-3.1.7.2
G3PD1	glycerol-3-phosphate dehydrogenase (NAD)	[c] : glyc3p + nad <==> dhap + h + nadh	3	Central Metabolism	Pcar_0007	GpsA	EC-1.1.1.94
G3PD2	glycerol-3-phosphate dehydrogenase (NADP)	[c] : glyc3p + nadp <==> dhap + h + nadph	3	Central Metabolism	Pcar_0007	GpsA	EC-1.1.1.94
G3PD4	glycerol-3-phosphate dehydrogenase (menaquinone 7)	[c] : glyc3p + mqn7 --> dhap + mql7	3	Oxidative Phosphorylation	Pcar_0048	GlpA	EC-1.1.99.5
G5SADs	L-glutamate 5-semialdehyde dehydratase (spontaneous)	[c] : glu5sa <==> 1pyr5c + h + h2o	1	Proline Biosynthesis
G5SD	glutamate-5-semialdehyde dehydrogenase	[c] : glu5p + h + nadph --> glu5sa + nadp + pi	3	Amino Acid Metabolism	Pcar_2579	ProA	EC-1.2.1.41
G6PDHy	glucose 6-phosphate dehydrogenase	[c] : g6p + nadp <==> 6pgl + h + nadph	3	Pentose Phosphate Pathway	Pcar_0924	Zwf	EC-1.1.1.49
GALT	galactose-1-phosphate uridylyltransferase	[c] : gal1p + h + utp <==> ppi + udpgal	3	Carbohydrate Metabolism	Pcar_2956	GalT	EC-2.7.7.10
GALU	UTP-glucose-1-phosphate uridylyltransferase	[c] : g1p + h + utp <==> ppi + udpg	1	Lipid & Cell Wall Metabolism			EC-2.7.7.9
GAMpts	D-glucosamine transport via PEP:Pyr PTS	gam[e] + pep[c] --> gam6p[c] + pyr[c]	3	Transport, Extracellular	Pcar_1932, Pcar_1930, Pcar_1931, Pcar_1929, Pcar_1933+Pcar_1934	ManY+PtsI+HPr+ManX+ManZ
GAPD	glyceraldehyde-3-phosphate dehydrogenase (NAD)	[c] : g3p + nad + pi <==> 13dpg + h + nadh	3	Central Metabolism	Pcar_1331, Pcar_2624, Pcar_2254	GapA2, GapA1, GapA3	EC-1.2.1.12
GARFT	phosphoribosylglycinamide formyltransferase	[c] : 10fthf + gar <==> fgam + h + thf	3	Nucleotide Metabolism	Pcar_1292	PurN	EC-2.1.2.2
GART	Phosphoribosylglycinamide formyltransferase 2	[c] : atp + for + gar --> adp + fgam + h + pi	3	Purine and Pyrimidine Biosynthesis	Pcar_1053	PurT	EC-Undetermined
GCALDD	Glycolaldehyde dehydrogenase	[c] : gcald + h2o + nad --> glyclt + (2) h + nadh	3	Folate Metabolism	Pcar_1701	AldA	EC-1.2.1.21
GF6PTA	glutamine-fructose-6-phosphate transaminase	[c] : f6p + gln-L --> gam6p + glu-L	3	Lipid & Cell Wall Metabolism	Pcar_1805, Pcar_2933	GlmS1, GlmS	EC-2.6.1.16
GGGH	GDP-glucose glucosyl hydrolase	[c] : gdpglc + h2o <==> gdp + glc-D + h	2	Other	Pcar_1795	WcaH	EC-3.2.1.42
GGTT	geranylgeranyltranstransferase	[c] : ggdp + ipdp --> pendp + ppi	3	Lipid & Cell Wall Metabolism	Pcar_1983	IspB
GHMT	glycine hydroxymethyltransferase	[c] : ser-L + thf <==> gly + h2o + mlthf	3	Amino Acid Metabolism	Pcar_1442	GlyA	EC-2.1.2.1
GK1	guanylate kinase (GMP:ATP)	[c] : atp + gmp <==> adp + gdp	3	Nucleotide Metabolism	Pcar_1285	Gmk	EC-2.7.4.8
GLCpts	D-glucose transport via PEP:Pyr PTS	glc-D[e] + pep[c] --> g6p[c] + pyr[c]	3	Transport, Extracellular	Pcar_1932, Pcar_1930, Pcar_1931, Pcar_1929, Pcar_1933+Pcar_1934	ManY+PtsI+ManX+HPr+ManZ
GLCS1	glycogen synthase (ADPGlc)	[c] : adpglc --> adp + glycogen + h	3	Carbohydrate Metabolism	Pcar_2954	GlgA2	EC-2.4.1.21
GLGC	glucose-1-phosphate adenylyltransferase	[c] : atp + g1p + h --> adpglc + ppi	1	Carbohydrate Metabolism			EC-2.7.7.27
GLNS	glutamine synthetase	[c] : atp + glu-L + nh4 --> adp + gln-L + h + pi	3	Amino Acid Metabolism	Pcar_1501	GlnA	EC-6.3.1.2
GLNSP3i	glutamine synthetase (uaagmda)	[c] : atp + nh4 + uaagmda --> adp + h + pi + uaagtmda	3	Lipid & Cell Wall Metabolism	Pcar_1501	GlnA
GLNTRS	Glutaminyl-tRNA synthetase	[c] : atp + gln-L + trnagln --> amp + glntrna + ppi	3	Other function	Pcar_0101	GlnS	EC-6.1.1.18
GLU5K	glutamate 5-kinase	[c] : atp + glu-L --> adp + glu5p	3	Amino Acid Metabolism	Pcar_2580	ProB	EC-2.7.2.11
GLUADT	glutaminyl-tRNA synthase (glutamine-hydrolysing)	[c] : atp + gln-L + glutrna + h2o --> adp + glntrna + glu-L + h + pi	3	Other	Pcar_2168+Pcar_2167+Pcar_2169	GatABC
GLUCYSL	glutamate-cysteine ligase	[c] : atp + cys-L + glu-L --> adp + glucys + h + pi	3	Vitamins & Cofactor Biosynthesis	Pcar_3126	GshA	EC-6.3.2.2
GLUDxi	glutamate dehydrogenase (NAD)	[c] : glu-L + h2o + nad --> akg + h + nadh + nh4	3	Amino acids and related molecules	Pcar_1237	RocG	EC-1.4.1.2
GLUDy	glutamate dehydrogenase (NADP)	[c] : glu-L + h2o + nadp <==> akg + h + nadph + nh4	3	Amino acids and related molecules	Pcar_1237	RocG	EC-1.4.1.4
GLUN	glutaminase	[c] : gln-L + h2o --> glu-L + nh4	3	Amino Acid Metabolism	Pcar_2563	Gls	EC-3.5.1.2
GLUPRT	glutamine phosphoribosyldiphosphate amidotransferase	[c] : gln-L + h2o + prpp --> glu-L + ppi + pram	3	Nucleotide Metabolism	Pcar_1326	PurF	EC-2.4.2.14
GLUR	glutamate racemase	[c] : glu-D <==> glu-L	3	Amino Acid Metabolism	Pcar_2724	MurI	EC-5.1.1.3
GLUSy	glutamate synthase (NADPH)	[c] : akg + gln-L + h + nadph --> (2) glu-L + nadp	3	Glutamate Metabolism	Pcar_1483+Pcar_1482	GltB2	EC-1.4.1.13
GLUSz	glutamate synthase (Ferredoxin)	[c] : akg + fdxr-4:2 + gln-L + (2) h <==> fdxo-4:2 + (2) glu-L	3	Amino Acid Metabolism	Pcar_2944	GltF	EC-1.4.7.1
GLUTRR	glutamyl-tRNA reductase	[c] : glutrna + h + nadph --> glu1sa + nadp + trnaglu	3	Vitamins & Cofactor Biosynthesis	Pcar_3064	HemA
GLUTRS	Glutamyl-tRNA synthetase	[c] : atp + glu-L + trnaglu --> amp + glutrna + ppi	3	Vitamins & Cofactor Biosynthesis	Pcar_1650, Pcar_2698	GltX2, GltX1	EC-6.1.1.17
GLYCK	glycerate kinase	[c] : atp + glyc-R --> 3pg + adp + h	3	Glyoxylate Metabolism	Pcar_1226	GlxK	EC-2.7.1.31
GLYCTO10	glycolate oxidase	[c] : glyclt + o2 --> glx + h2o2	3	Carbohydrates and related molecules	Pcar_2766+Pcar_2765	GlcDF	EC-1.1.3.15
GLYD	glycerate dehydrogenase	[c] : h + hpyr + nadh <==> glyc-R + nad	3	Central Metabolism	Pcar_2462	HprA	EC-1.1.1.29
GLYt6	glycine transport in/out via proton symport	gly[e] + h[e] <==> gly[c] + h[c]	3	Transport, Extracellular	Pcar_2492	CycA	TC-2.A.3.1
GLYTRS	Glycyl-tRNA synthetase	[c] : atp + gly + trnagly --> amp + glytrna + ppi	3	Glycine and Serine Metabolism	Pcar_0599+Pcar_0598	GlyQS	EC-6.1.1.14
GMHEPAT	D-glycero-D-manno-hepose 1-phosphate adenyltransferase	[c] : atp + gmh1p + h --> adphep-D,D + ppi	3	Cell Envelope Biosynthesis	Pcar_1282	RfaE
GMHEPK	D-glycero-D-manno-heptose 7-phosphate kinase	[c] : atp + gmh7p --> adp + gmh17bp + h	3	Cell Envelope Biosynthesis	Pcar_1282	RfaE
GMMH	GDP-mannose mannosyl hydrolase	[c] : gdpman + h2o <==> gdp + h + man	2	Other	Pcar_1795	WcaH
GMPS	GMP synthase	[c] : atp + nh4 + xmp --> amp + gmp + (2) h + ppi	3	Nucleotide Metabolism	Pcar_1218	GuaA	EC-6.3.4.1
GMPS2	GMP synthase (glutamine-hydrolysing)	[c] : atp + gln-L + h2o + xmp --> amp + glu-L + gmp + (2) h + ppi	3	Purine and Pyrimidine Biosynthesis	Pcar_1218	GuaA	EC-6.3.5.2
GPDDA1	Glycerophosphodiester phosphodiesterase (sn-Glycero-3-phosphocholine)	[c] : g3pc + h2o --> chol + glyc3p + h	3	Lipid & Cell Wall Metabolism	Pcar_2333, Pcar_1855	UgpQ, GlpQ	EC-3.1.4.46
GPDDA2	Glycerophosphodiester phosphodiesterase (Glycerophosphoethanolamine)	[c] : g3pe + h2o --> etha + glyc3p + h	3	Lipid & Cell Wall Metabolism	Pcar_2333, Pcar_1855	GlpQ, UgpQ	EC-3.1.4.46
GPDDA3	Glycerophosphodiester phosphodiesterase (Glycerophosphoserine)	[c] : g3ps + h2o --> glyc3p + h + ser-L	3	Lipid & Cell Wall Metabolism	Pcar_2333, Pcar_1855	GlpQ, UgpQ	EC-3.1.4.46
GPDDA4	Glycerophosphodiester phosphodiesterase (Glycerophosphoglycerol)	[c] : g3pg + h2o --> glyc + glyc3p + h	3	Lipid & Cell Wall Metabolism	Pcar_2333, Pcar_1855	GlpQ, UgpQ	EC-3.1.4.46
GPDDA5	Glycerophosphodiester phosphodiesterase (Glycerophosphoinositol)	[c] : g3pi + h2o --> glyc3p + h + inost	3	Lipid & Cell Wall Metabolism	Pcar_2333, Pcar_1855	UgpQ, GlpQ	EC-3.1.4.46
GRTT	geranyltranstransferase	[c] : grdp + ipdp --> frdp + ppi	3	Lipid & Cell Wall Metabolism	Pcar_1668	IspA	EC-2.5.1.10
GTPCII	GTP cyclohydrolase II	[c] : gtp + (3) h2o --> 25dhpp + for + (2) h + ppi	3	Vitamins & Cofactor Biosynthesis	Pcar_1447	RibAB	EC-3.5.4.25
GTPDPK	GTP diphosphokinase	[c] : atp + gtp --> amp + gdptp + h	3	Nucleotides and nucleic acids	Pcar_1287	RelA	EC-2.7.6.5
GUAPRT	guanine phosphoribosyltransferase	[c] : gua + prpp --> gmp + ppi	3	Nucleotide Metabolism	Pcar_1431	Apt	EC-2.4.2.8
GUAPRTr	guanine phosphoribosyltransferase	[c] : gua + prpp <==> gmp + ppi	3	Nucleotides and nucleic acids	Pcar_2547	HprT	EC-2.4.2.8
GUAt2	guanine transport in via proton symport	gua[e] + h[e] --> gua[c] + h[c]	3	Transport	Pcar_0993	PbuG
H2Ot5	H2O transport via diffusion	h2o[e] <==> h2o[c]	2	Transport
H2td	hydrogen transport	h2[c] <==> h2[e]	2	Transport
HACD1	3-hydroxyacyl-CoA dehydrogenase (acetoacetyl-CoA)	[c] : aacoa + h + nadh <==> 3hbycoa + nad	3	Lipids	Pcar_0349	MmgB	EC-1.1.1.35
HBUHL1	(3R)-3-Hydroxybutanoyl-[acyl-carrier-protein] hydro-lyase	[c] : 3hbACP --> 2beACP + h2o	3	Fatty Acid Synthesis	Pcar_1254	FabZ1	EC-4.2.1.58
HBUR1	(3R)-3-Hydroxybutanoyl-[acyl-carrier protein]:NADP+ oxidoreductase	[c] : actACP + h + nadph --> 3hbACP + nadp	3	Fatty Acid Synthesis	Pcar_1438, Pcar_2667, Pcar_1120	FabG2, FabG, FabG1	EC-1.1.1.100
HBZOPT	4-hydroxybenzoate octaprenyltransferase	[c] : 4hbz + octdp --> 3ophb + ppi	3	Other	Pcar_0316	UbiA
HCITS	homocitrate synthase	[c] : accoa + akg + h2o --> coa + h + hcit	3	Amino Acid Metabolism	Pcar_2110	NifV	EC-4.1.3.21
HCO3E	carbonate dehydratase (HCO3 equilibration reaction)	[c] : co2 + h2o <==> h + hco3	3	Nonenzymatic Chemical Reactions	Pcar_2939, Pcar_1988, Pcar_1842	CynT2, CynT1, CynT3	EC-4.2.1.1
HDCAt2	Hexadecanoate transport via proton symport	h[e] + hdca[e] --> h[c] + hdca[c]	3	Transport, Extracellular	Pcar_0428	FadL
HDDHL5	(3R)-3-Hydroxydodecanoyl-[acyl-carrier-protein] hydro-lyase	[c] : 3hddACP --> 2tddACP + h2o	3	Fatty Acid Synthesis	Pcar_1254	FabZ1	EC-4.2.1.58
HDDR5	3R)-3-Hydroxydodecanoyl-[acyl-carrier-protein]:NADP+ oxidoreductase	[c] : 3oxddACP + h + nadph --> 3hddACP + nadp	3	Fatty Acid Synthesis	Pcar_1438, Pcar_2667, Pcar_1120	FabG2, FabG, FabG1	EC-1.1.1.100
HDEHL4	(3R)-3-Hydroxydecanoyl-[acyl-carrier-protein] hydro-lyase	[c] : 3hdeACP --> 2tdeACP + h2o	3	Fatty Acid Synthesis	Pcar_1254	FabZ1	EC-4.2.1.60
HDER4	(3R)-3-Hydroxydecanoyl-[acyl-carrier-protein]:NADP+ oxidoreductase	[c] : 3oxdeACP + h + nadph --> 3hdeACP + nadp	3	Fatty Acid Synthesis	Pcar_1438, Pcar_2667, Pcar_1120	FabG1, FabG, FabG2	EC-1.1.1.100
HDH5	hydrogen dehydrogenase, NADP-reducing	[c] : h2 + nadp <==> h + nadph	3	Energy Metabolism	Pcar_1602+Pcar_1605+Pcar_1603+Pcar_1604, Pcar_1634+Pcar_1636+Pcar_1635+Pcar_1633	HndABCD2, HndABCD	EC-1.12.1.3
HDMAT7	Hexadecanoyl-[acyl-carrier protein]:malonyl-CoA C-acyltransferase	[c] : nad + palmACP <==> h + hdeACP + nadh	3	Fatty Acid Synthesis	Pcar_2044	FabI	EC-1.3.1.10
HEMAT2	Hexanoyl-[acyl-carrier protein]:malonyl-CoA C-acyltransferase	[c] : 2theACP + h + nadh --> hexACP + nad	3	Fatty Acid Synthesis	Pcar_2044	FabI	EC-1.3.1.10
HEPTT	trans-heptaprenyltranstransferase	[c] : hepdp + ipdp --> octdp + ppi	3	Lipid & Cell Wall Metabolism	Pcar_1983	IspB
HEX1	hexokinase (D-glucose:ATP)	[c] : atp + glc-D --> adp + g6p + h	3	Central Metabolism	Pcar_1507	Glk	EC-2.7.1.2
HEXTT	trans-hexaprenyltranstransferase	[c] : hexdp + ipdp --> hepdp + ppi	3	Lipid & Cell Wall Metabolism	Pcar_1983	IspB	EC-2.5.1.30
HGR	mercury(II) reductase	[c] : hg2 + nadph <==> h + hg0 + nadp	3	Other	Pcar_2535	MerA	EC-1.16.1.1
HHDHL7	(3R)-3-Hydroxypalmitoyl-[acyl-carrier-protein] hydro-lyase	[c] : 3hpaACP --> h2o + hdeACP	3	Fatty Acid Synthesis	Pcar_1254	FabZ1	EC-4.2.1.58
HHDR7	(3R)-3-Hydroxypalmitoyl-[acyl-carrier-protein]:NADP+ oxidoreductase	[c] : 3oxhdACP + h + nadph --> 3hpaACP + nadp	3	Fatty Acid Synthesis	Pcar_1438, Pcar_2667, Pcar_1120	FabG, FabG1, FabG2	EC-1.1.1.100
HHYHL2	(3R)-3-Hydroxyhexanoyl-[acyl-carrier-protein] hydro-lyase	[c] : 3hhACP --> 2theACP + h2o	3	Fatty Acid Synthesis	Pcar_1254	FabZ1	EC-4.2.1.58
HHYR2	(3R)-3-Hydroxyhexanoyl-[acyl-carrier-protein]:NADP+ oxidoreductase	[c] : 3oxhACP + h + nadph --> 3hhACP + nadp	3	Fatty Acid Synthesis	Pcar_1438, Pcar_2667, Pcar_1120	FabG2, FabG, FabG1	EC-1.1.1.100
HISTD	histidinol dehydrogenase	[c] : h2o + histd + (2) nad --> (3) h + his-L + (2) nadh	3	Amino Acid Metabolism	Pcar_2688	HisD	EC-1.1.1.23
HISTP	histidinol-phosphatase	[c] : h2o + hisp --> histd + pi	3	Amino acids and related molecules	Pcar_1283	HisB2	EC-3.1.3.15
HISTRS	Histidyl-tRNA synthetase	[c] : atp + his-L + trnahis --> amp + histrna + ppi	3	Histidine Metabolism	Pcar_0202, Pcar_1041	HisS2, HisS	EC-6.1.1.21
HMBS	hydroxymethylbilane synthase	[c] : h2o + (4) ppbng --> hmbil + (4) nh4	3	Cofactor and Prosthetic Group Biosynthesis	Pcar_3063	HemC	EC-2.5.1.61
HMPK1	hydroxymethylpyrimidine kinase (ATP)	[c] : 4ahmmp + atp --> 4ampm + adp + h	3	Vitamins & Cofactor Biosynthesis	Pcar_2235	ThiD	EC-2.7.1.49
HMPK2	hydroxymethylpyrimidine kinase (CTP)	[c] : 4ahmmp + ctp --> 4ampm + cdp + h	3	Vitamins & Cofactor Biosynthesis	Pcar_2235	ThiD	EC-2.7.1.49
HMPK3	hydroxymethylpyrimidine kinase (UTP)	[c] : 4ahmmp + utp --> 4ampm + h + udp	3	Vitamins & Cofactor Biosynthesis	Pcar_2235	ThiD	EC-2.7.1.49
HMPK4	hydroxymethylpyrimidine kinase (GTP)	[c] : 4ahmmp + gtp --> 4ampm + gdp + h	3	Vitamins & Cofactor Biosynthesis	Pcar_2235	ThiD	EC-2.7.1.49
HOCHL3	((3R)-3-Hydroxyoctanoyl-[acyl-carrier-protein] hydro-lyase	[c] : 3hocACP --> 2toceACP + h2o	3	Fatty Acid Synthesis	Pcar_1254	FabZ1	EC-4.2.1.58
HOCR3	(3R)-3-Hydroxyoctanoyl-[acyl-carrier-protein]:NADP+ oxidoreductase	[c] : 3oxocACP + h + nadph --> 3hocACP + nadp	3	Fatty Acid Synthesis	Pcar_1438, Pcar_2667, Pcar_1120	FabG, FabG2, FabG1	EC-1.1.1.100
HODHL8	(3R)-3-Hydroxyoctadecanoyl-[acyl-carrier-protein] hydro-lyase	[c] : 3hocdacp --> 2tocdACP + h2o	3	Fatty Acid Synthesis	Pcar_1254	FabZ1	EC-4.2.1.58
HODR8	(3R)-3-Hydroxyoctadecanoyl-[acyl-carrier-protein]:NADP+ oxidoreductase	[c] : 3oxocdacp + h + nadph --> 3hocdacp + nadp	3	Fatty Acid Synthesis	Pcar_1438, Pcar_2667, Pcar_1120	FabG, FabG1, FabG2	EC-1.1.1.100
HPPK	2-amino-4-hydroxy-6-hydroxymethyldihydropteridine diphosphokinase	[c] : 2ahhmp + atp --> 2ahhmd + amp + h	3	Vitamins & Cofactor Biosynthesis	Pcar_0250	FolK	EC-2.7.6.3
HSAT	Acetyl-CoA:L-homoserine O-acetyltransferase	[c] : accoa + hom-L <==> achms + coa	3	Amino Acid Metabolism	Pcar_0422	MetA1	EC-2.3.1.31
HSDy	homoserine dehydrogenase (NADPH)	[c] : hom-L + nadp <==> aspsa + h + nadph	3	Amino Acid Metabolism	Pcar_1451	Hom	EC-1.1.1.3
HSK	homoserine kinase	[c] : atp + hom-L --> adp + h + phom	2	Amino Acid Metabolism	Pcar_0939, Pcar_2605	ThrB, ThrB1	EC-2.7.1.39
HSTPT	histidinol-phosphate transaminase	[c] : glu-L + imacp --> akg + h + hisp	3	Amino Acid Metabolism	Pcar_0321	HisC	EC-2.6.1.9
HTDHL6	(3R)-3-Hydroxytetradecanoyl-[acyl-carrier-protein] hydro-lyase	[c] : 3htdACP --> h2o + tdeACP	3	Fatty Acid Synthesis	Pcar_1254	FabZ1	EC-4.2.1.58
HTDR6	3R)-3-Hydroxytetradecanoyl-[acyl-carrier-protein]:NADP+ oxidoreductase	[c] : 3oxtdACP + h + nadph --> 3htdACP + nadp	3	Fatty Acid Synthesis	Pcar_1438, Pcar_2667, Pcar_1120	FabG, FabG2, FabG1	EC-1.1.1.100
HTHBPD	4a-hydroxytetrahydrobiopterin dehydratase	[c] : 5678thh --> 78dhp + h2o	2	Other	Pcar_2286	PhhB	EC-4.2.1.96
HXANt2	hypoxanthine transport in via proton symport	h[e] + hxan[e] --> h[c] + hxan[c]	3	Transport	Pcar_0993	PbuG
HXPRTr	hypoxanthine phosphoribosyltransferase (Hypoxanthine)	[c] : hxan + prpp <==> imp + ppi	3	Nucleotides and nucleic acids	Pcar_2547	HprT	EC-2.4.2.8
ICDHy	isocitrate dehydrogenase (NADP)	[c] : icit + nadp <==> akg + co2 + nadph	3	Carbohydrates and related molecules	Pcar_1038	Icd	EC-1.1.1.42
IG3PS	Imidazole-glycerol-3-phosphate synthase	[c] : gln-L + prlp --> aicar + eig3p + glu-L + (2) h	3	Amino Acid Metabolism	Pcar_2684+Pcar_2686	HisF
IGPDH	imidazoleglycerol-phosphate dehydratase	[c] : eig3p + h --> h2o + imacp	3	Amino Acid Metabolism	Pcar_2687	HisB1	EC-4.2.1.19
IGPS	indole-3-glycerol-phosphate synthase	[c] : 2cpr5p + h --> 3ig3p + co2 + h2o	3	Amino Acid Metabolism	Pcar_0733	TrpC	EC-4.1.1.48
ILETA	isoleucine transaminase	[c] : akg + ile-L <==> 3mop + glu-L	3	Amino Acid Metabolism	Pcar_2588	IlvE	EC-2.6.1.42
ILETRS	Isoleucyl-tRNA synthetase	[c] : atp + ile-L + trnaile --> amp + iletrna + ppi	3	Valine, Leucine, and Isoleucine Metabolism	Pcar_2455	IleS	EC-6.1.1.5
IMPC	IMP cyclohydrolase	[c] : h2o + imp <==> fprica	3	Purine and Pyrimidine Biosynthesis	Pcar_2232	PurH	EC-3.5.4.10
IMPD	IMP dehydrogenase	[c] : h2o + imp + nad --> h + nadh + xmp	3	Nucleotide Metabolism	Pcar_1217	GuaB	EC-1.1.1.205
IOR	indolepyruvate ferredoxin oxidoreductase	[c] : coa + (2) fdox + indpyr <==> co2 + (2) fdred + h + indaccoa	3	Tyrosine, Tryptophan, and Phenylalanine Metabolism	Pcar_2116+Pcar_2117, Pcar_1568+Pcar_1567	IorAB1, IorAB2	EC-Undetermined
IOR2	indolepyruvate ferredoxin oxidoreductase (phenylpyvurate)	[c] : coa + (2) fdox + phpyr <==> co2 + (2) fdred + h + phaccoa	3	Tyrosine, Tryptophan, and Phenylalanine Metabolism	Pcar_2116+Pcar_2117, Pcar_1568+Pcar_1567	IorAB1, IorAB2	EC-Undetermined
IOR3	indolepyruvate ferredoxin oxidoreductase (hydroxyphenylpyvurate)	[c] : 34hpp + coa + (2) fdox <==> 4hphaccoa + co2 + (2) fdred + h	3	Tyrosine, Tryptophan, and Phenylalanine Metabolism	Pcar_2116+Pcar_2117, Pcar_1568+Pcar_1567	IorAB2, IorAB1
IPDPS	1-hydroxy-2-methyl-2-(E)-butenyl 4-diphosphate reductase (ipdp)	[c] : h + h2mb4p + nadh --> h2o + ipdp + nad	3	Lipids	Pcar_1883	LytB
IPMD	3-isopropylmalate dehydrogenase	[c] : 3c2hmp + nad --> 3c4mop + h + nadh	3	Amino Acid Metabolism	Pcar_1904	LeuB	EC-1.1.1.85
IPPMIa	3-isopropylmalate dehydratase	[c] : 3c2hmp <==> 2ippm + h2o	3	Amino Acid Metabolism	Pcar_1905+Pcar_1906	LeuCD	EC-4.2.1.33
IPPMIb	2-isopropylmalate hydratase	[c] : 2ippm + h2o <==> 3c3hmp	3	Amino Acid Metabolism	Pcar_1905+Pcar_1906	LeuCD
IPPS	2-isopropylmalate synthase	[c] : 3mob + accoa + h2o --> 3c3hmp + coa + h	3	Amino Acid Metabolism	Pcar_1007, Pcar_1907	LeuA, LeuA2	EC-4.1.3.12
ITPASE	dITP pyrophosphatase	[c] : ditp + h2o --> dimp + ppi	3	Nucleotide Metabolism	Pcar_2029	IxpP	EC-Undetermined
KARA2i	ketol-acid reductoisomerase (2-Aceto-2-hydroxybutanoate)	[c] : 2ahbut + h + nadph --> 23dhmp + nadp	3	Valine, Leucine, and Isoleucine Metabolism	Pcar_2518	IlvCec	EC-1.1.1.86
KAS1	b-ketoacyl synthetase (Iso-C14:0)	[c] : (14) h + ibcoa + (5) malcoa + (10) nadph --> (5) co2 + (6) coa + fa1 + (4) h2o + (10) nadp	1	Fatty Acid Metabolism			EC-2.3.1.41
KAS15	b-ketoacyl synthase	[c] : accoa + h + malACP --> actACP + co2 + coa	3	Fatty Acid Synthesis	Pcar_1436, Pcar_2987	FabH, FabH1
KAS3	b-ketoacyl synthetase (Iso-C15:0)	[c] : (14) h + ivcoa + (5) malcoa + (10) nadph --> (5) co2 + (6) coa + fa3 + (4) h2o + (10) nadp	1	Fatty Acid Metabolism			EC-2.3.1.41
KAS4	b-ketoacyl synthetase (Anteiso-C15:0)	[c] : 2mbcoa + (14) h + (5) malcoa + (10) nadph --> (5) co2 + (6) coa + fa4 + (4) h2o + (10) nadp	1	Fatty Acid Metabolism			EC-2.3.1.41
KAS9	b-ketoacyl synthetase (Iso-C17:1)	[c] : (16) h + ivcoa + (6) malcoa + (11) nadph --> (6) co2 + (7) coa + fa9 + (5) h2o + (11) nadp	1	Fatty Acid Metabolism			EC-2.3.1.41
KDOPS	2-dehydro-3-deoxy-phosphooctonate aldolase	[c] : ara5p + h2o + pep --> kdo8p + pi	3	Lipid & Cell Wall Metabolism	Pcar_1944	KdsA	EC-4.1.2.16
Kt6	potassium transport in/out via proton symport	h[e] + k[e] <==> h[c] + k[c]	3	Transport, Extracellular	Pcar_0085+Pcar_0086, Pcar_3127, Pcar_0062, Pcar_0177	KtrAB, TrkA, TrkA1, KefC	TC-2.A.38
LCAD	lactaldehyde dehydrogenase	[c] : h2o + lald-L + nad <==> (2) h + lac-L + nadh	3	Alternate Carbon Metabolism	Pcar_1701	AldA	EC-1.2.1.22
LEUTA	leucine transaminase	[c] : akg + leu-L <==> 4mop + glu-L	3	Amino Acid Metabolism	Pcar_2588	IlvE	EC-2.6.1.42
LEUTRS	Leucyl-tRNA synthetase	[c] : atp + leu-L + trnaleu --> amp + leutrna + ppi	3	Valine, Leucine, and Isoleucine Metabolism	Pcar_1413	LeuS	EC-6.1.1.4
LGTHL	lactoylglutathione lyase	[c] : gthrd + mthgxl --> lgt-S	3	Methylglyoxal Metabolism	Pcar_1477, Pcar_0506, Pcar_0333	GloA3, GloA, GloA2	EC-4.4.1.5
LPADSS	Lipid A disaccaride synthase	[c] : lipidX + u23ga --> h + lipidAds + udp	3	Lipid & Cell Wall Metabolism	Pcar_1258	LpxB	EC-2.4.1.182
LYSt3	L-lysine transport out via proton antiport	h[e] + lys-L[c] --> h[c] + lys-L[e]	3	Transport	Pcar_0784	LysE1
LYSTRS	Lysyl-tRNA synthetase	[c] : atp + lys-L + trnalys --> amp + lystrna + ppi	3	Other	Pcar_1248, Pcar_2490	LysS, LysS2	EC-6.1.1.6
MACPD	Malonyl-ACP decarboxylase	[c] : h + malACP --> acACP + co2	3	Membrane Lipid Metabolism	Pcar_2664, Pcar_2666	FabB2, FabB
MACPMT	Malonyl-CoA:[acyl-carrier-protein] S-malonyltransferase	[c] : ACP + malcoa --> coa + malACP	3	Fatty Acid Synthesis	Pcar_1437	FabD	EC-2.3.1.39
MALTAT	maltose O-acetyltransferase	[c] : accoa + malt --> acmalt + coa	2	Carbohydrates and related molecules	Pcar_1802	Maa	EC-2.3.1.79
MAN1PT1	mannose-1-phosphate guanylyltransferase	[c] : gtp + h + man1p --> gdpman + ppi	3	Central Metabolism	Pcar_2958	Mpg	EC-2.7.7.13
MAN1PT2	mannose-1-phosphate guanylyltransferase (GDP)	[c] : gdp + h + man1p --> gdpman + pi	3	Cell Envelope Biosynthesis	Pcar_1279, Pcar_1794	ManC2, ManC	EC-2.7.7.22
MANpts	D-mannose transport via PEP:Pyr PTS	man[e] + pep[c] --> man6p[c] + pyr[c]	3	Transport, Extracellular	Pcar_1932, Pcar_1930, Pcar_1931, Pcar_1929, Pcar_1933+Pcar_1934	ManY+PtsI+HPr+ManX+ManZ
MCMAT2	Butyryl-[acyl-carrier protein]:malonyl-[acyl-carrier-protein]C-acyltransferase (decarboxylating)	[c] : butACP + h + malACP --> 3oxhACP + ACP + co2	3	Fatty Acid Synthesis	Pcar_2650, Pcar_1440	FabF, FabF2	EC-2.3.1.41
MCMAT3	Hexanoyl-[acyl-carrier protein]:malonyl-[acyl-carrier-protein] C-acyltransferase	[c] : h + hexACP + malACP --> 3oxocACP + ACP + co2	3	Fatty Acid Synthesis	Pcar_2650, Pcar_1440	FabF2, FabF	EC-2.3.1.41
MCMAT4	Octanoyl-[acyl-carrier protein]:malonyl-[acyl-carrier-protein] C-acyltransferase (decarboxylating)	[c] : h + malACP + octACP --> 3oxdeACP + ACP + co2	3	Fatty Acid Synthesis	Pcar_2650, Pcar_1440	FabF, FabF2	EC-2.3.1.41
MCMAT5	Decanoyl-[acyl-carrier protein]:malonyl-[acyl-carrier-protein] C-acyltransferase	[c] : decACP + h + malACP --> 3oxddACP + ACP + co2	3	Fatty Acid Synthesis	Pcar_2650, Pcar_1440	FabF, FabF2	EC-2.3.1.41
MCMAT6	Dodecanoyl-[acyl-carrier-protein]:malonyl-[acyl-carrier-protein] C-acyltransferase	[c] : ddcaACP + h + malACP --> 3oxtdACP + ACP + co2	3	Fatty Acid Synthesis	Pcar_2650, Pcar_1440	FabF, FabF2	EC-2.3.1.41
MCMAT7	Tetradecanoyl-[acyl-carrier-protein]:malonyl-[acyl-carrier-protein] C-acyltransferase	[c] : h + malACP + myrsACP --> 3oxhdACP + ACP + co2	3	Fatty Acid Synthesis	Pcar_2650, Pcar_1440	FabF2, FabF	EC-2.3.1.41
MCMAT8	Hexadecanoyl-[acyl-carrier-protein]:malonyl-[acyl-carrier-protein] C-acyltransferase	[c] : h + malACP + palmACP --> 3oxocdacp + ACP + co2	3	Fatty Acid Synthesis	Pcar_2650, Pcar_1440	FabF, FabF2	EC-2.3.1.41
MCSNAH1r	5-Methylcytosine aminohydrolase	[c] : 5mcsn + h + h2o <==> nh4 + thym	3	Nucleotides and nucleic acids	Pcar_0327	YaaJ	EC-3.5.4.1
MDH	malate dehydrogenase	[c] : mal-L + nad <==> h + nadh + oaa	3	Central Metabolism	Pcar_1037	MLdh	EC-1.1.1.37
MECDPDH	2C-methyl-D-erythritol 2,4 cyclodiphosphate dehydratase	[c] : 2mecdp + nadh --> h2mb4p + h2o + nad	3	Lipids	Pcar_2368	IspG
MECDPS	2-C-methyl-D-erythritol 2,4-cyclodiphosphate synthase	[c] : 2p4c2me --> 2mecdp + cmp	3	Vitamins & Cofactor Biosynthesis	Pcar_0102	IspF
MEPCT	2-C-methyl-D-erythritol 4-phosphate cytidylyltransferase	[c] : 2me4p + ctp + h --> 4c2me + ppi	3	Other	Pcar_0103	IspD
METACH	O-Acetyl-L-homoserine acetate-lyase (adding methanethiol)	[c] : achms + h2s <==> ac + hcys-L	3	Amino Acid Metabolism	Pcar_1453	MetAC	EC-4.2.99.10
METAT	methionine adenosyltransferase	[c] : atp + h2o + met-L --> amet + pi + ppi	3	Amino Acid Metabolism	Pcar_1928, Pcar_0186	MetK2, MetK	EC-2.5.1.6
METS	methionine synthase	[c] : 5mthf + hcys-L --> h + met-L + thf	3	Amino Acid Metabolism	Pcar_2722	MetH	EC-2.1.1.13
METSR-S1	L-methionine-S-oxide reductase (trdrd)	[c] : metox + trdrd --> h2o + met-L + trdox	3	Amino acids and related molecules	Pcar_2611	MsrA
METSR-S2	L-methionine S-oxide reductase (H2O2)	[c] : h2o2 + met-L --> h2o + metox	3	Amino acids and related molecules	Pcar_2611	MsrA
METTRS	Methionyl-tRNA synthetase	[c] : atp + met-L + trnamet --> amp + mettrna + ppi	3	Amino Acid Metabolism	Pcar_1694	MetG	EC-6.1.1.10
MGt5	magnesium transport in/out via permease (no H+)	mg2[c] <==> mg2[e]	3	Transport	Pcar_2713, Pcar_1235, Pcar_0596	CorA1, CorC, MgtE	TC-1.A.35
MI1PP	myo-inositol 1-phosphatase	[c] : h2o + mi1p-D --> inost + pi	3	Cell Envelope Biosynthesis	Pcar_2439	SuhB	EC-3.1.3.25
MICITH	2-methylisocitrate hydratase	[c] : 2mcacn + h2o --> micit	3	Alternate Carbon Metabolism	Pcar_2450, Pcar_2165	AcnA, AcnB	EC-4.2.1.99
MMSAD1	methylmalonate-semialdehyde dehydrogenase	[c] : coa + mmalsa-R + nad --> co2 + nadh + ppcoa	3	Amino acids and related molecules	Pcar_2505	MmsA	EC-1.2.1.27
MMSAD2	methylmalonate-semialdehyde dehydrogenase (propanol)	[c] : coa + nad + ppal --> h + nadh + ppcoa	3	Amino acids and related molecules	Pcar_2505	MmsA	EC-1.2.1.27
MNabc	manganese transport via ABC system	atp[c] + h2o[c] + mn2[e] --> adp[c] + h[c] + mn2[c] + pi[c]	3	Transport	Pcar_3024, Pcar_3026, Pcar_3025	ZnuC+ZnuA+ZnuB	TC-3.A.1.15
MNt2	manganese transport in via proton symport	h[e] + mn2[e] --> h[c] + mn2[c]	3	Transport	Pcar_0146	MntH	TC-2.A.55
MOAT	3-deoxy-D-manno-octulosonic acid transferase	[c] : ckdo + lipidA --> cmp + h + kdolipid4	3	Lipid & Cell Wall Metabolism	Pcar_1260	KdtA
MOAT2	3-deoxy-D-manno-octulosonic acid transferase	[c] : ckdo + kdolipid4 --> cmp + h + kdo2lipid4	3	Lipid & Cell Wall Metabolism	Pcar_1260	KdtA
MOBDabc	molybdate transport via ABC system	atp[c] + h2o[c] + mobd[e] --> adp[c] + h[c] + mobd[c] + pi[c]	3	Transport	Pcar_0235+Pcar_0230+Pcar_0231, Pcar_0776+Pcar_0775+Pcar_0777, Pcar_1738+Pcar_2108+Pcar_2109	ModABC2, ModABC4, ModABC	TC-3.A.1.8
MOHMT	3-methyl-2-oxobutanoate hydroxymethyltransferase	[c] : 3mob + h2o + mlthf --> 2dhp + thf	3	Vitamins & Cofactor Biosynthesis	Pcar_1830	PanB	EC-2.1.2.11
MTAN	methylthioadenosine nucleosidase	[c] : 5mta + h2o --> 5mtr + ade	3	Nucleotide Metabolism	Pcar_3117	Pfs1	EC-3.2.2.16
MTAP	5'-methylthioadenosine phosphorylase	[c] : 5mta + pi --> 5mdr1p + ade	3	Nucleotide Metabolism	Pcar_2021	MtaP	EC-2.4.2.28
MTHFC	methenyltetrahydrofolate cyclohydrolase	[c] : h2o + methf <==> 10fthf + h	3	Vitamins & Cofactor Biosynthesis	Pcar_2461	FolD2	EC-3.5.4.9
MTHFD	methylenetetrahydrofolate dehydrogenase (NADP)	[c] : mlthf + nadp <==> methf + nadph	3	Vitamins & Cofactor Biosynthesis	Pcar_2461	FolD2	EC-1.5.1.5
MTHFR	5,10-methylenetetrahydrofolate reductase (FADH2)	[c] : fadh2 + h + mlthf --> 5mthf + fad	3	Vitamins & Cofactor Biosynthesis	Pcar_0238	MetF2	EC-1.7.99.5
MTHFR1	5,10-methylenetetrahydrofolate reductase (NADP)	[c] : (2) h + mlthf + nadph --> 5mthf + nadp	3	Vitamins & Cofactor Biosynthesis	Pcar_0238	MetF2	EC-1.7.99.5
MTHFR2	5,10-methylenetetrahydrofolate reductase (NADH)	[c] : (2) h + mlthf + nadh --> 5mthf + nad	3	Vitamins & Cofactor Biosynthesis	Pcar_1732	MetF
MTHPTGHM	5-methyltetrahydropteroyltriglutamate-homocysteine S-methyltransferase	[c] : 5mthglu + hcys-L --> met-L + thglu	3	Methionine Metabolism	Pcar_0442	Met6	EC-2.1.1.14
N2t	nitrogen transport diffusion	n2[c] <==> n2[e]	1	Transport
NACCYT	N-acylneuraminate cytidylyltransferase (acetyl)	[c] : acnam + ctp --> cmpacna + ppi	3	Lipid & Cell Wall Metabolism	Pcar_1278	NeuA	EC-2.7.7.43
NACODA	N-acetylornithine deacetylase	[c] : acg5sa + h2o --> ac + glu5sa	3	Arginine and Proline Metabolism	Pcar_0275	ArgE
NADH5	NADH dehydrogenase (Menaquinone 7 & 2 protons)	(3) h[c] + mqn7[c] + nadh[c] --> (2) h[e] + mql7[c] + nad[c]	3	Energy Metabolism	Pcar_0216+Pcar_0205+Pcar_0208+Pcar_0213+Pcar_0207+Pcar_0215+Pcar_0206+Pcar_0210+Pcar_0212+Pcar_0209+Pcar_0211+Pcar_0214	Nadhd3	EC-1.6.5.3,
NADK	NAD kinase	[c] : atp + nad --> adp + h + nadp	3	Vitamins & Cofactor Biosynthesis	Pcar_2327	NadK	EC-2.7.1.23
NADS1	NAD synthase (nh4)	[c] : atp + dnad + nh4 --> amp + h + nad + ppi	3	NAD Biosynthesis	Pcar_2216	Qns1	EC-6.3.1.5
NAMNPP	nicotinic acid mononucleotide pyrophosphorylase	[c] : atp + h2o + nac + prpp --> adp + nicrnt + pi + ppi	3	Cofactor and Prosthetic Group Biosynthesis	Pcar_0167, Pcar_1071	PncB2, PncB
NAt3	sodium transport out via proton antiport	h[e] + na1[c] --> h[c] + na1[e]	3	Transport	Pcar_0178	YjbQ
NAt3_2	sodium proton antiporter (H:NA is 2)	(2) h[e] + na1[c] --> (2) h[c] + na1[e]	3	Transport, Extracellular	Pcar_1390, Pcar_2456	NhaA1, NhaA
NAt7	sodium transport in/out via proton antiport (one H+)	h[e] + na1[c] <==> h[c] + na1[e]	2	Transport	Pcar_2621, Pcar_2619, Pcar_2617, Pcar_2616, Pcar_2620, Pcar_2622	MnhD+MnhB+MnhF+MnhC+MnhG+MnhA	TC-2.A.36
NDPK1	nucleoside-diphosphate kinase (ATP:GDP)	[c] : atp + gdp <==> adp + gtp	3	Nucleotide Metabolism	Pcar_2023	Ndk	EC-2.7.4.6
NDPK2	nucleoside-diphosphate kinase (ATP:UDP)	[c] : atp + udp <==> adp + utp	3	Nucleotide Metabolism	Pcar_2023	Ndk	EC-2.7.4.6
NDPK3	nucleoside-diphosphate kinase (ATP:CDP)	[c] : atp + cdp <==> adp + ctp	3	Nucleotide Metabolism	Pcar_2023	Ndk	EC-2.7.4.6
NDPK4	nucleoside-diphosphate kinase (ATP:dTDP)	[c] : atp + dtdp <==> adp + dttp	3	Nucleotide Metabolism	Pcar_2023	Ndk	EC-2.7.4.6
NDPK5	nucleoside-diphosphate kinase (ATP:dGDP)	[c] : atp + dgdp <==> adp + dgtp	3	Nucleotide Metabolism	Pcar_2023	Ndk	EC-2.7.4.6
NDPK6	nucleoside-diphosphate kinase (ATP:dUDP)	[c] : atp + dudp <==> adp + dutp	3	Nucleotide Metabolism	Pcar_2023	Ndk	EC-2.7.4.6
NDPK7	nucleoside-diphosphate kinase (ATP:dCDP)	[c] : atp + dcdp <==> adp + dctp	3	Nucleotide Metabolism	Pcar_2023	Ndk	EC-2.7.4.6
NDPK8	nucleoside-diphosphate kinase (ATP:dADP)	[c] : atp + dadp <==> adp + datp	3	Nucleotide Metabolism	Pcar_2023	Ndk	EC-2.7.4.6
NH4t3	ammonium transport out via K+ antiport	k[c] + nh4[e] --> k[e] + nh4[c]	3	Transport	Pcar_1022, Pcar_2589, Pcar_0443	Amt, AmtB, AmtB2	TC-2.A.49
NIabc	nickel transport via ABC system	atp[c] + h2o[c] + ni2[e] --> adp[c] + h[c] + ni2[c] + pi[c]	3	Transport	Pcar_0907, Pcar_1867, Pcar_0906, Pcar_1870, Pcar_1869	NikB+NikA+NikC+NikD+NikE
NIT2	nitrogenase	[c] : (16) atp + (4) fdxr-4:2 + (16) h2o + n2 --> (16) adp + (4) fdxo-4:2 + (6) h + h2 + (2) nh4 + (16) pi	3	Nitrogen	Pcar_2099+Pcar_2098+Pcar_2100, Pcar_2101+Pcar_2102+Pcar_0314+Pcar_0313	Nif1, Nif2	EC-1.18.6.1
NIt5	nickel transport in/out via permease (no H+)	ni2[c] <==> ni2[e]	3	Transport	Pcar_2713	CorA1	TC-1.A.35
NMHAH	N-Methylimidazolidine-2,4-dione amidohydrolase (ATP-hydrolysing)	[c] : Nmimzd24d + atp + (2) h2o --> Ncarbsar + adp + (2) h + pi	3	Amino Acid Metabolism	Pcar_3103+Pcar_3104	HyuAB	EC-3.5.2.14
NNAM	nicotinamidase	[c] : h2o + ncam --> nac + nh4	3	Vitamins & Cofactor Biosynthesis	Pcar_1461	PncA	EC-3.5.1.19
NNAT	nicotinate-nucleotide adenylyltransferase	[c] : atp + h + nicrnt --> dnad + ppi	3	Vitamins & Cofactor Biosynthesis	Pcar_2578	NadD	EC-2.7.7.18
NNDMBRT	nicotinate-nucleotide-dimethylbenzimidazole phosphoribosyltransferase	[c] : dmbzid + nicrnt --> 5prdmbz + h + nac	3	Vitamins & Cofactor Biosynthesis	Pcar_0486	CobT	EC-2.4.2.21
NNDPR	nicotinate-nucleotide diphosphorylase (carboxylating)	[c] : (2) h + prpp + quln --> co2 + nicrnt + ppi	3	Vitamins & Cofactor Biosynthesis	Pcar_1972	NadC1	EC-2.4.2.19
NO3abc	nitrate transport via ABC system	atp[c] + h2o[c] + no3[e] --> adp[c] + h[c] + no3[c] + pi[c]	1	Transport	Pcar_0855+Pcar_0857+Pcar_0856	SsuABC	TC-3.A.1.16
NPPDO	2-nitropropane dioxygenase	[c] : (2) n2ppn + o2 --> (2) acetone + (2) h + (2) no2	3	Other	Pcar_3148	Ncd	EC-1.13.11.32
NTPP1	Nucleoside triphosphate pyrophosphorylase (dgtp)	[c] : dgtp + h2o --> dgmp + h + ppi	3	Nucleotide Salvage Pathways	Pcar_1432	MazG
NTPP2	Nucleoside triphosphate pyrophosphorylase (gtp)	[c] : gtp + h2o --> gmp + h + ppi	3	Nucleotide Salvage Pathways	Pcar_1432	MazG	EC-3.6.1.19
NTPP3	dCTP diphosphatase	[c] : dctp + h2o --> dcmp + h + ppi	3	Nucleotide Salvage Pathways	Pcar_1432	MazG	EC-3.6.1.12
NTPP4	Nucleoside triphosphate pyrophosphorylase (ctp)	[c] : ctp + h2o --> cmp + h + ppi	3	Nucleotide Salvage Pathways	Pcar_1432	MazG
NTPP5	Nucleoside triphosphate pyrophosphorylase (datp)	[c] : datp + h2o --> damp + h + ppi	3	Nucleotide Salvage Pathways	Pcar_1432	MazG
NTPP6	Nucleoside triphosphate pyrophosphorylase (atp)	[c] : atp + h2o --> amp + h + ppi	3	Nucleotide Salvage Pathways	Pcar_1432	MazG
NTPP7	Nucleoside triphosphate pyrophosphorylase (dttp)	[c] : dttp + h2o --> dtmp + h + ppi	3	Nucleotide Salvage Pathways	Pcar_1432	MazG
NTPP8	Nucleoside triphosphate pyrophosphorylase (utp)	[c] : h2o + utp --> h + ppi + ump	3	Nucleotide Salvage Pathways	Pcar_1432	MazG
NTRIR2x	Nitrite Reductase	[c] : (5) h + (3) nadh + no2 --> (2) h2o + (3) nad + nh4	3	Other	Pcar_2879	NirBD
NTRIRmq	Nitrite Reductase	(2) h[c] + (3) mql7[c] + no2[e] --> (2) h2o[e] + (3) mqn7[c] + nh4[e]	3	Amino Acid Metabolism	Pcar_2867+Pcar_2866	NrfH	EC-1.7.2.2,
NTRLASE	nitrilase	[c] : (2) h2o + ind3acnl --> ind3ac + nh4	3	Nitrogen Metabolism	Pcar_0112	Nit3	EC-3.5.5.1
NTRLASE2	nitrilase	[c] : aprop + (2) h2o --> ala-L + nh4	3	Other Amino Acid Metabolism	Pcar_0112	Nit3	EC-3.5.5.1
NTRLASE3	nitrilase	[c] : acybut + (2) h2o --> glu-L + nh4	3	Other Amino Acid Metabolism	Pcar_0112	Nit3	EC-3.5.5.1
OBTFL	2-Oxobutanoate formate lyase	[c] : 2obut + coa --> for + ppcoa	3	Alternate Carbon Metabolism	Pcar_1396+Pcar_1397	PflC
OCBT	ornithine carbamoyltransferase	[c] : cbp + orn-L <==> citr-L + h + pi	3	Amino Acid Metabolism	Pcar_2415	ArgF	EC-2.1.3.3
OCDCAt2	Octadecanoate transport via proton symport	h[e] + ocdca[e] --> h[c] + ocdca[c]	3	Transport, Extracellular	Pcar_0428	FadL
OCDCEAt	Octadecenoate (n-C18:1) transport in via uniport	ocdcea[e] --> ocdcea[c]	3	Transport, Extracellular	Pcar_0428	FadL
OCDMAT8	Octadecanoyl-[acyl-carrier protein]:malonyl-CoA C-acyltransferase	[c] : 2tocdACP + h + nadh --> nad + ocdACP	3	Fatty Acid Synthesis	Pcar_2044	FabI	EC-1.3.1.10
OCMAT3	Octanoyl-[acyl-carrier protein]:malonyl-CoA C-acyltransferase	[c] : 2toceACP + h + nadh --> nad + octACP	3	Fatty Acid Synthesis	Pcar_2044	FabI	EC-1.3.1.10
OCTT	trans-octaprenyltranstransferase	[c] : ipdp + octdp --> nondp + ppi	3	Lipid & Cell Wall Metabolism	Pcar_1983	IspB	EC-2.5.1.11
OIVD1	2-oxoisovalerate dehydrogenase (acylating; 4-methyl-2-oxopentaoate)	[c] : 4mop + coa + nad <==> co2 + ivcoa + nadh	1	Valine, Leucine, and Isoleucine Metabolism			EC-1.2.1.25
OIVD2	2-oxoisovalerate dehydrogenase (acylating; 3-methyl-2-oxobutanoate)	[c] : 3mob + coa + nad --> co2 + ibcoa + nadh	1	Valine, Leucine, and Isoleucine Metabolism			EC-1.2.1.25
OIVD3	2-oxoisovalerate dehydrogenase (acylating; 3-methyl-2-oxopentanoate)	[c] : 3mop + coa + nad --> 2mbcoa + co2 + nadh	1	Valine, Leucine, and Isoleucine Metabolism			EC-1.2.1.25
OMCDC	2-Oxo-4-methyl-3-carboxypentanoate decarboxylation	[c] : 3c4mop + h --> 4mop + co2	1	Amino Acid Metabolism
OMPDC	orotidine-5'-phosphate decarboxylase	[c] : h + orot5p --> co2 + ump	3	Nucleotide Metabolism	Pcar_0684	PyrF	EC-4.1.1.23
OOR	2-oxoglutarate synthase	[c] : akg + coa + fdxo-4:2 --> co2 + fdxr-4:2 + h + succoa	3	Central Metabolism	Pcar_1028+Pcar_1029+Pcar_1031+Pcar_1030	Ofo	EC-1.2.7.3
OPHBDC	3-octaprenyl-4-hydroxybenzoate carboxy-lyase	[c] : 3ophb + h --> 2oph + co2	3	Other	Pcar_3006, Pcar_0318, Pcar_3105	UbiX, UbiD, UbiD2
OPHHX	2-Octaprenylphenol hydroxylase	[c] : 2oph + (0.5) o2 --> 2ohph	3	Cofactor and Prosthetic Group Biosynthesis	Pcar_2342	UbiB
ORNCD	ornithine cyclodeaminase	[c] : orn-L --> nh4 + pro-L	2	Proline Biosynthesis	Pcar_0765	Ocd	EC-4.3.1.12
ORNTA	ornithine transaminase	[c] : akg + orn-L --> glu-L + glu5sa	3	Arginine and Proline Metabolism	Pcar_2083	PuuT	EC-2.6.1.13
ORNTAC	ornithine transacetylase	[c] : acorn + glu-L <==> acglu + orn-L	3	Amino Acid Metabolism	Pcar_2322	ArgJ	EC-2.3.1.35
ORPT	orotate phosphoribosyltransferase	[c] : orot5p + ppi <==> orot + prpp	3	Nucleotide Metabolism	Pcar_1325	PyrE	EC-2.4.2.10
OXFOt4	Oxalate:Formate antiporter	for[c] + oxa[e] <==> for[e] + oxa[c]	3	Transport	Pcar_1032	OfA	TC-2.A.1
P5CRy	pyrroline-5-carboxylate reductase	[c] : 1pyr5c + (2) h + nadph --> nadp + pro-L	3	Amino Acid Metabolism	Pcar_0397	ProG	EC-1.5.1.2
PACCOAL	phenylacetate-CoA ligase	[c] : atp + coa + pheac --> amp + phaccoa + ppi	3	Aromatic Compound degradation	Pcar_0226, Pcar_1703, Pcar_1320, Pcar_1569, Pcar_2115	PaaK3, PaaK2, PaaK, PaaK1, PaaK4	EC-6.2.1.30
PANTS	pantothenate synthase	[c] : ala-B + atp + pant-R --> amp + h + pnto-R + ppi	3	Vitamins & Cofactor Biosynthesis	Pcar_1829	PanC	EC-6.3.2.1
PAPPT3	phospho-N-acetylmuramoyl-pentapeptide-transferase (meso-2,6-diaminopimelate)	[c] : udcpp + ugmda --> uagmda + ump	3	Lipid & Cell Wall Metabolism	Pcar_2205	MraY	EC-2.7.8.13
PAPSR	phosphoadenylyl-sulfate reductase (thioredoxin)	[c] : paps + trdrd --> (2) h + pap + so3 + trdox	3	Cysteine Metabolism	Pcar_1770	CysH
PBUTT	phosphate butyryltransferase	[c] : btcoa + pi <==> butpi + coa	3	Energy Metabolism	Pcar_2850, Pcar_2542	Pta1, Pta	EC-2.3.1.19
PC	pyruvate carboxylase	[c] : atp + hco3 + pyr --> adp + h + oaa + pi	3	Anaplerotic reactions	Pcar_1957	Pyc1	EC-6.4.1.1
PDX5PS	Pyridoxine 5'-phosphate synthase	[c] : dxyl5p + nad + phthr --> co2 + h + (2) h2o + nadh + pdx5p + pi	3	Cofactor and Prosthetic Group Biosynthesis	Pcar_0088+Pcar_1002	PdxAJ
PECTLASE	pectate lyase	[c] : pectate --> 4dglc4egalur	3	Carbohydrate Metabolism	Pcar_1517	Pel	EC-4.2.2.2
PEPPM	phosphoenolpyruvate mutase	[c] : pep <==> 3pop	3	Carbohydrate Metabolism	Pcar_0628	PepM	EC-5.4.2.9
PFK	phosphofructokinase	[c] : atp + f6p --> adp + fdp + h	3	Central Metabolism	Pcar_1508, Pcar_1542	PfkA, PfkAB	EC-2.7.1.11
PFL	Formate C-acetyltransferase	[c] : coa + pyr <==> accoa + for	3	Pyruvate Metabolism	Pcar_0937	PflB	EC-2.3.1.54
PFLi	pyruvate formate lyase	[c] : coa + pyr --> accoa + for	3	Pyruvate Metabolism	Pcar_1396+Pcar_1397	PflC	EC-Undetermined
PGAMT	phosphoglucosamine mutase	[c] : gam1p <==> gam6p	3	Lipid & Cell Wall Metabolism	Pcar_1001	GlmM	EC-5.4.2.10
PGCD	phosphoglycerate dehydrogenase	[c] : 3pg + nad --> 3php + h + nadh	3	Amino Acid Metabolism	Pcar_0629, Pcar_3115, Pcar_0417	SerA3, SerA2, SerA	EC-1.1.1.95
PGDH	phosphogluconate dehydrogenase	[c] : 6pgc + nadp --> co2 + nadph + ru5p-D	3	Pentose Phosphate Pathway	Pcar_0925	Gnd	EC-1.1.1.44
PGI	glucose-6-phosphate isomerase	[c] : g6p <==> f6p	3	Glycolysis/Gluconeogenesis	Pcar_2367	Pgi	EC-5.3.1.9
PGK	phosphoglycerate kinase	[c] : 13dpg + adp <==> 3pg + atp	3	Carbohydrates and related molecules	Pcar_1332	Pgk	EC-2.7.2.3
PGL	6-phosphogluconolactonase	[c] : 6pgl + h2o --> 6pgc + h	3	Pentose Phosphate Pathway	Pcar_0923	Pgl	EC-3.1.1.31
PGLYCP	phosphoglycolate phosphatase	[c] : 2pglyc + h2o --> glyclt + pi	3	Carbohydrates and related molecules	Pcar_3036, Pcar_2285, Pcar_0401	Gph3, Gph2, Gph	EC-3.1.3.18
PGM	phosphoglycerate mutase	[c] : 3pg <==> 2pg	3	Central Metabolism	Pcar_1514, Pcar_2574	Gpm1, Gpm2	EC-5.4.2.1
PGMT	phosphoglucomutase	[c] : g1p <==> g6p	3	Alternate Carbon Metabolism	Pcar_1989	Pgmec	EC-5.4.2.2
PGPPH	Phosphatidylglycerophosphate phosphohydrolase	[c] : h2o + pglyp --> pgly + pi	3	Vitamins & Cofactor Biosynthesis	Pcar_2402	PgpA	EC-3.1.3.27
PHCYT	phosphatidate cytidylyltransferase	[c] : 12dag3p + ctp + h --> cdpdag + ppi	3	Lipid & Cell Wall Metabolism	Pcar_1916, Pcar_2778	CdsA, CdsA2	EC-2.7.7.41
PHETA1	phenylalanine transaminase	[c] : akg + phe-L <==> glu-L + phpyr	3	Amino Acid Metabolism	Pcar_1573, Pcar_1646, Pcar_1888, Pcar_2423, Pcar_0680	AspB4, AspB, AspB1, AspB3, AspB2	EC-2.6.1.58
PHETRS	Phenylalanyl-tRNA synthetase	[c] : atp + phe-L + trnaphe --> amp + phetrna + ppi	3	Tyrosine, Tryptophan, and Phenylalanine Metabolism	Pcar_1423+Pcar_1422	PheRS	EC-6.1.1.20
PIabc	phosphate transport via ABC system	atp[c] + h2o[c] + pi[e] --> adp[c] + h[c] + (2) pi[c]	3	Transport	Pcar_0829+Pcar_0828+Pcar_0826+Pcar_0827, Pcar_0657+Pcar_0656+Pcar_0658+Pcar_0655	PstABCS2, PstABCS	TC-3.A.1.7
PIt7	phosphate transport in/out via three Na+ symporter	(3) na1[e] + pi[e] <==> (3) na1[c] + pi[c]	3	Transport	Pcar_2560, Pcar_1565	YjbB2, YjbB	TC-2.A.58
PMANM	phosphomannomutase	[c] : man1p <==> man6p	3	Alternate Carbon Metabolism	Pcar_1311, Pcar_1792, Pcar_1779	ManB2, CpsG, ManB	EC-5.4.2.8
PMPK	phosphomethylpyrimidine kinase	[c] : 4ampm + atp --> 2mahmp + adp	3	Vitamins & Cofactor Biosynthesis	Pcar_2235	ThiD	EC-2.7.4.7
PNTK	pantothenate kinase	[c] : atp + pnto-R --> 4ppan + adp + h	1	Pantothenate and CoA Biosynthesis			EC-2.7.1.33
PNTOt4	Pantothenate sodium symporter	na1[e] + pnto-R[e] --> na1[c] + pnto-R[c]	3	Transport	Pcar_0041	PanF
POPDC	phosphonopyruvate decarboxylase	[c] : 3pop + h <==> co2 + ppaca	2	Other	Pcar_0824	BcpC
POR	pyruvate synthase	[c] : coa + fdxo-4:2 + pyr <==> accoa + co2 + fdxr-4:2 + h	3	Energy Metabolism	Pcar_1238+Pcar_1240+Pcar_1239, Pcar_0377, Pcar_1034, Pcar_1545+Pcar_1546+Pcar_1544+Pcar_1547	PorABDG, Pfer2, PorABCD, Pfer	EC-1.2.7.1
PPA	inorganic diphosphatase	[c] : h2o + ppi --> h + (2) pi	3	Other	Pcar_1659	Ppa	EC-3.6.1.1
PPA_1	inorganic diphosphatase (one proton translocation)	h2o[c] + ppi[c] --> h[e] + (2) pi[c]	3	Transport	Pcar_2001	Ppa1	EC-3.6.1.1, TC-3.A.10
PPACH	phosphonoacetate hydrolase	[c] : h2o + ppac --> ac + pi	3	Other	Pcar_0516	PhnA	EC-3.11.1.2
PPAK	Propionate kinase	[c] : adp + ppap <==> atp + ppa	3	Carbohydrates and related molecules	Pcar_0557, Pcar_2543, Pcar_2427	AckA2, AckA , AckA
PPAt6	propionate transport in/out via proton symport	h[e] + ppa[e] <==> h[c] + ppa[c]	2	Transport			TC-2.A.20
PPBNGS	porphobilinogen synthase	[c] : (2) 5aop --> h + (2) h2o + ppbng	3	Vitamins & Cofactor Biosynthesis	Pcar_3061	HemB	EC-4.2.1.24
PPCDC	phosphopantothenoylcysteine decarboxylase	[c] : 4ppcys + h --> co2 + pan4p	3	Vitamins & Cofactor Biosynthesis	Pcar_2011	Dfp	EC-4.1.1.36
PPCKG	phosphoenolpyruvate carboxykinase (GTP)	[c] : gtp + oaa --> co2 + gdp + pep	3	Central Metabolism	Pcar_1766	PckA	EC-4.1.1.32
PPDK	pyruvate phosphate dikinase	[c] : atp + pi + pyr --> amp + h + pep + ppi	3	Central Metabolism	Pcar_0600	PpdK	EC-2.7.9.1
PPM	phosphopentomutase	[c] : r1p <==> r5p	3	Nucleotides and nucleic acids	Pcar_2320	Drm	EC-5.4.2.7
PPM2	phosphopentomutase (deoxyribose)	[c] : 2dr1p <==> 2dr5p	3	Nucleotides and nucleic acids	Pcar_2320	Drm	EC-5.4.2.7
PPN13D	1,3-propanediol dehydrogenase	[c] : 13ppd + nad <==> 3hppnl + h + nadh	3	Lipids	Pcar_0257, Pcar_2510	DhaT2, DhaT	EC-1.1.1.202
PPNCL	phosphopantothenate-cysteine ligase	[c] : 4ppan + ctp + cys-L --> 4ppcys + cdp + h + pi	3	Vitamins & Cofactor Biosynthesis	Pcar_2011	Dfp	EC-6.3.2.5
PPND	prephenate dehydrogenase	[c] : nad + pphn --> 34hpp + co2 + nadh	3	Amino Acid Metabolism	Pcar_1886	TyrA	EC-1.3.1.12
PPNDH	prephenate dehydratase	[c] : h + pphn --> co2 + h2o + phpyr	3	Amino Acid Metabolism	Pcar_1380, Pcar_1887	PheA, PheA4	EC-4.2.1.51
PPOHt1	Propanol transport (diffusion)	ppoh[c] <==> ppoh[e]	2	Transport
PPPGO	protoporphyrinogen oxidase	[c] : (1.5) o2 + pppg9 --> (3) h2o + ppp9	3	Vitamins & Cofactor Biosynthesis	Pcar_0772	HemG	EC-1.3.3.4
PPS	phosphoenolpyruvate synthase	[c] : atp + h2o + pyr --> amp + (2) h + pep + pi	3	Glycolysis/Gluconeogenesis	Pcar_3011, Pcar_2435	Ppsa, PpsA	EC-2.7.9.2
PPTT	trans-pentaprenyltranstransferase	[c] : ipdp + pendp --> hexdp + ppi	3	Lipid & Cell Wall Metabolism	Pcar_1983	IspB	EC-2.5.1.33
PRAGS	phosphoribosylglycinamide synthetase	[c] : atp + gly + pram --> adp + gar + h + pi	3	Nucleotide Metabolism	Pcar_2231	PurD	EC-6.3.4.13
PRAI	phosphoribosylanthranilate isomerase	[c] : pran <==> 2cpr5p	3	Amino Acid Metabolism	Pcar_0734	TrpF	EC-5.3.1.24
PRAIS	phosphoribosylaminoimidazole synthetase	[c] : atp + fpram --> adp + air + h + pi	3	Nucleotide Metabolism	Pcar_1293	PurM	EC-6.3.3.1
PRAMPC	phosphoribosyl-AMP cyclohydrolase	[c] : h + h2o + prbamp --> prfp	3	Amino Acid Metabolism	Pcar_2024, Pcar_2683	HisI, HisI_N	EC-3.5.4.19
PRASCS	phosphoribosylaminoimidazolesuccinocarboxamide synthase	[c] : 5aizc + asp-L + atp <==> 25aics + adp + h + pi	3	Nucleotide Metabolism	Pcar_1051	PurC	EC-6.3.2.6
PRATPP	phosphoribosyl-ATP pyrophosphatase	[c] : h2o + prbatp --> h + ppi + prbamp	3	Amino Acid Metabolism	Pcar_2683	HisI	EC-3.6.1.31
PRFGS	phosphoribosylformylglycinamidine synthase	[c] : atp + fgam + gln-L + h2o --> adp + fpram + glu-L + (2) h + pi	3	Nucleotide Metabolism	Pcar_1327+Pcar_1328	PurLQS	EC-6.3.5.3
PRMICI	1-(5-phosphoribosyl)-5-[(5-phosphoribosylamino)methylideneamino)imidazole-4-carboxamide isomerase	[c] : prfp <==> prlp	3	Amino Acid Metabolism	Pcar_2685	HisA	EC-5.3.1.16
PROTRS	Prolyl-tRNA synthetase	[c] : atp + pro-L + trnapro --> amp + ppi + protrna	3	Arginine and Proline Metabolism	Pcar_0682	ProS	EC-6.1.1.15
PRPPS	phosphoribosylpyrophosphate synthetase	[c] : atp + r5p <==> amp + h + prpp	3	Amino Acid Metabolism	Pcar_2004	Prs	EC-2.7.6.1
PSCVT	3-phosphoshikimate 1-carboxyvinyltransferase	[c] : pep + skm5p <==> 3psme + pi	3	Amino Acid Metabolism	Pcar_1885	AroA	EC-2.5.1.19
PSDC	phosphatidylserine decarboxylase	[c] : h + ps --> co2 + psetha	3	Lipid & Cell Wall Metabolism	Pcar_2301	Psd	EC-4.1.1.65
PSERT	phosphoserine transaminase	[c] : 3php + glu-L --> akg + pser-L	3	Amino Acid Metabolism	Pcar_2772	SerC	EC-2.6.1.52
PSP_L	phosphoserine phosphatase (L-serine)	[c] : h2o + pser-L --> pi + ser-L	3	Glycine and Serine Metabolism	Pcar_2283	SerB	EC-3.1.3.3
PSUDS	pseudouridylate synthase	[c] : r5p + ura --> h2o + psd5p	3	Other	Pcar_2357, Pcar_1878, Pcar_2950	RluD3, RluD2, RluD	EC-4.2.1.70
PTA2	Phosphate acetyltransferase	[c] : pi + ppcoa --> coa + ppap	3	Energy Metabolism	Pcar_2850, Pcar_2542	Pta, Pta1
PTAr	phosphotransacetylase	[c] : accoa + pi <==> actp + coa	3	Central Metabolism	Pcar_2850, Pcar_2542	Pta, Pta1	EC-2.3.1.8
PTHPS	6-pyruvoyltetrahydropterin synthase	[c] : ahdt --> 6pthp + pppi	3	Vitamins & Cofactor Biosynthesis	Pcar_1643	Ptps	EC-4.2.3.12
PTPAT	pantetheine-phosphate adenylyltransferase	[c] : atp + h + pan4p <==> dpcoa + ppi	3	Vitamins & Cofactor Biosynthesis	Pcar_1640	CoaD	EC-2.7.7.3
PTRCTA	Putrescine Transaminase	[c] : akg + ptrc --> 4abutn + glu-L	3	Arginine and Proline Metabolism	Pcar_2083	PuuT
PUNP1	purine-nucleoside phosphorylase (Adenosine)	[c] : adn + pi <==> ade + r1p	3	Nucleotides and nucleic acids	Pcar_2018	PunA	EC-2.4.2.1
PUNP2	purine-nucleoside phosphorylase (Deoxyadenosine)	[c] : dad-2 + pi <==> 2dr1p + ade	3	Nucleotides and nucleic acids	Pcar_2018	PunA	EC-2.4.2.1
PUNP3	purine-nucleoside phosphorylase (Guanosine)	[c] : gsn + pi <==> gua + r1p	3	Nucleotides and nucleic acids	Pcar_2018	PunA	EC-2.4.2.1
PUNP4	purine-nucleoside phosphorylase (Deoxyguanosine)	[c] : dgsn + pi <==> 2dr1p + gua	3	Nucleotides and nucleic acids	Pcar_2018	PunA	EC-2.4.2.1
PUNP5	purine-nucleoside phosphorylase (Inosine)	[c] : ins + pi <==> hxan + r1p	3	Nucleotides and nucleic acids	Pcar_2018	PunA	EC-2.4.2.1
PUNP6	purine-nucleoside phosphorylase (Deoxyinosine)	[c] : din + pi <==> 2dr1p + hxan	3	Nucleotides and nucleic acids	Pcar_2018	PunA	EC-2.4.2.1
PUNP7	purine-nucleoside phosphorylase (Xanthosine)	[c] : pi + xtsn <==> r1p + xan	3	Nucleotides and nucleic acids	Pcar_2018	PunA	EC-2.4.2.1
PUNP8	purine-nucleoside phosphorylase (nebularine)	[c] : h + nebari + pi <==> purine + r1p	3	Nucleotides and nucleic acids	Pcar_2018	PunA	EC-2.4.2.1
PYK	pyruvate kinase	[c] : adp + h + pep --> atp + pyr	3	Central Metabolism	Pcar_2983	Pyk	EC-2.7.1.40
PYNP2	pyrimidine-nucleoside phosphorylase (uracil)	[c] : pi + uri <==> r1p + ura	3	Nucleotide Salvage Pathways	Pcar_2537	Udp	EC-2.4.2.2
PYRDC	pyruvate decarboxylase	[c] : h + pyr --> acald + co2	3	Pyruvate Metabolism	Pcar_2858	Pdc6	EC-4.1.1.1
PYRZAM	Pyrazinamidase	[c] : h2o + malm --> male + nh4	3	Other	Pcar_1461	PncA
QULNS	quinolinate synthase	[c] : dhap + iasp --> (2) h2o + pi + quln	3	Vitamins & Cofactor Biosynthesis	Pcar_1727, Pcar_0092	NadA2, NadA
RBFK	riboflavin kinase	[c] : atp + ribflv --> adp + fmn + h	3	Vitamins & Cofactor Biosynthesis	Pcar_2151	RibF	EC-2.7.1.26
RBFSa	riboflavin synthase	[c] : 4r5au + db4p --> dmlz + (2) h2o + pi	3	Vitamins & Cofactor Biosynthesis	Pcar_1446+Pcar_1448	RibEH	EC-2.5.1.9
RBFSb	riboflavin synthase	[c] : (2) dmlz --> 4r5au + ribflv	3	Vitamins & Cofactor Biosynthesis	Pcar_1446+Pcar_1448	RibEH	EC-2.5.1.9
RBZP	alpha-ribazole-5-phosphatase	[c] : 5prdmbz + h2o --> pi + rdmbzi	3	Vitamins & Cofactor Biosynthesis	Pcar_0488, Pcar_2741	CobC2, CobC	EC-Undetermined
RIOR	N-Ribosylnicotinamide:orthophosphate ribosyltransferase	[c] : pi + rnam <==> h + ncam + r1p	3	Nucleotides and nucleic acids	Pcar_2018	PunA	EC-2.4.2.1
RNDR1	ribonucleoside-diphosphate reductase (ADP)	[c] : adp + trdrd --> dadp + h2o + trdox	3	Nucleotide Metabolism	Pcar_1852	NrdEF	EC-1.17.4.1
RNDR2	ribonucleoside-diphosphate reductase (GDP)	[c] : gdp + trdrd --> dgdp + h2o + trdox	3	Nucleotide Metabolism	Pcar_1852	NrdEF	EC-1.17.4.1
RNDR3	ribonucleoside-diphosphate reductase (CDP)	[c] : cdp + trdrd --> dcdp + h2o + trdox	3	Nucleotide Metabolism	Pcar_1852	NrdEF	EC-1.17.4.1
RNDR4	ribonucleoside-diphosphate reductase (UDP)	[c] : trdrd + udp --> dudp + h2o + trdox	3	Nucleotide Metabolism	Pcar_1852	NrdEF	EC-1.17.4.1
RPE	ribulose 5-phosphate 3-epimerase	[c] : ru5p-D <==> xu5p-D	3	Central Metabolism	Pcar_0240	Rpe	EC-5.1.3.1
RPI	ribose-5-phosphate isomerase	[c] : r5p <==> ru5p-D	3	Central Metabolism	Pcar_1441	Rpi	EC-5.3.1.6
S7PI	sedoheptulose 7-phosphate isomerase	[c] : s7p <==> gmh7p	2	Cell Envelope Biosynthesis	Pcar_3067, Pcar_1270	GmhA2, GmhA
SACCD2	saccharopine dehydrogenase (NAD, L-lysine forming)	[c] : Lsacchrp + h2o + nad <==> akg + h + lys-L + nadh	3	Amino Acid Metabolism	Pcar_2095	Lys1	EC-1.5.1.7
SADT2	sulfate adenylyltransferase	[c] : atp + gtp + h2o + so4 --> aps + gdp + pi + ppi	3	Cysteine Metabolism	Pcar_1769+Pcar_1768	CysDNC	EC-2.7.7.4
SBDH	L-sorbosone dehydrogenase	[c] : nadp + sbt6p --> h + nadph + srb1p	3	Carbohydrate Metabolism	Pcar_0624	Sodh
SDPDS	succinyl-diaminopimelate desuccinylase	[c] : h2o + sl26da --> 26dap-LL + succ	3	Amino Acid Metabolism	Pcar_2287	DapE	EC-3.5.1.18
SDPTA	succinyldiaminopimelate transaminase	[c] : akg + sl26da <==> glu-L + sl2a6o	3	Amino Acid Metabolism	Pcar_2414	ArgD	EC-2.6.1.17
SECYSL	selenocysteine lyase	[c] : dtt_rd + scys-L --> H2Se + ala-L + dtt_ox + h	3	Other Amino Acid Metabolism	Pcar_0304, Pcar_0234	CsdB2, CsdB	EC-4.4.1.16
SEPPS	selenide, water dikinase	[c] : H2Se + atp + h2o --> amp + h + pi + sepi	3	Other Amino Acid Metabolism	Pcar_0822	SelD	EC-2.7.9.3
SER_Dt6	D-serine transport in/out via proton symport	h[e] + ser-D[e] <==> h[c] + ser-D[c]	3	Transport, Extracellular	Pcar_2492	CycA	TC-2.A.3.1
SERAT	serine O-acetyltransferase	[c] : accoa + ser-L <==> acser + coa	3	Amino Acid Metabolism	Pcar_1862	CysE	EC-2.3.1.30
SERD_L	L-serine deaminase	[c] : ser-L --> nh4 + pyr	3	Amino Acid Metabolism	Pcar_2979	IlvA	EC-4.3.1.17
SERTRS	Seryl-tRNA synthetase	[c] : atp + ser-L + trnaser --> amp + ppi + sertrna	3	Glycine and Serine Metabolism	Pcar_0326	SerS	EC-6.1.1.11
SERTRST	L-seryl-tRNA selenium transferase	[c] : selnp + sertrna --> h + pi + selcystrna	3	Other Amino Acid Metabolism	Pcar_0819	SelA	EC-2.9.1.1
SHCHCC	sirohydrochlorin cobaltochelatase	[c] : cobalt2 + (0.5) nad + shcl --> copre2 + (2.5) h + (0.5) nadh	3	Vitamins & Cofactor Biosynthesis	Pcar_0478	CbiK
SHCHD	sirohydrochlorin dehydrogenase	[c] : nadp + shcl --> h + nadph + srch	3	Vitamins & Cofactor Biosynthesis	Pcar_3066, Pcar_0489	CysG, CysG_N
SHCHF	sirohydrochlorin ferrochetalase	[c] : fe2 + srch --> (2) h + sheme	3	Vitamins & Cofactor Biosynthesis	Pcar_3066, Pcar_0489	CysG, CysG_N
SHK3D	shikimate dehydrogenase	[c] : 3dhsk + h + nadph <==> nadp + skm	3	Amino Acid Metabolism	Pcar_2150, Pcar_2192	AroEec, AroE1	EC-1.1.1.25
SHKK	shikimate kinase	[c] : atp + skm --> adp + h + skm5p	3	Tyrosine, Tryptophan, and Phenylalanine Metabolism	Pcar_2174, Pcar_1776	AroK, AroL	EC-2.7.1.71
SHSL1	O-succinylhomoserine lyase (L-cysteine)	[c] : cys-L + suchms --> cysth-L + h + succ	3	Amino Acid Metabolism	Pcar_1719	MetB	EC-4.2.99.9
SO4t2	sulfate transport in via proton symport	h[e] + so4[e] --> h[c] + so4[c]	3	Transport	Pcar_0676	YbaR	TC-2.A.53
SPMS	spermidine synthase	[c] : ametam + ptrc --> 5mta + h + spmd	3	Arginine and Proline Metabolism	Pcar_2635	SpeE	EC-2.5.1.16
SQHOC1	squalene hopene cyclase	[c] : sql --> dplpt	3	Other	Pcar_0355, Pcar_0441	Shc2, Shc
SQHOC2	squalene hopene cyclase	[c] : h2o + sql --> 22hop	3	Other	Pcar_0355, Pcar_0441	Shc2, Shc
SRE	Sulfur reductase	(2) h[c] + h2[e] + s[e] --> (3) h[e] + h2s[e]	2	Energy Metabolism
SRE2	Sulfur reductase	(2) h[c] + nadph[c] + s[e] --> (2) h[e] + h2s[e] + nadp[c]	2	Energy Metabolism
SUCOAS	succinyl-CoA synthetase (ADP-forming)	[c] : atp + coa + succ <==> adp + pi + succoa	3	Central Metabolism	Pcar_0247+Pcar_0246	SucCD	EC-6.2.1.5
SULAabc	sulfoacetate transport via ABC system	atp[c] + h2o[c] + sula[e] --> adp[c] + h[c] + pi[c] + sula[c]	1	Transport	Pcar_0855+Pcar_0857+Pcar_0856	SsuABC
SULabc	sulfate transport via ABC system	atp[c] + h2o[c] + so4[e] --> adp[c] + h[c] + pi[c] + so4[c]	3	Transport, Extracellular	Pcar_2086, Pcar_2084, Pcar_2085	CysAP+CysP+CysW	TC-3.A.1.6
SULR	sulfite reductase (NADPH2)	[c] : (3) h2o + h2s + (3) nadp <==> (4) h + (3) nadph + so3	1	Central Metabolism	Pcar_1767	CysI	EC-1.8.1.2
TAL	transaldolase	[c] : g3p + s7p <==> e4p + f6p	3	Central Metabolism	Pcar_0248	Tal	EC-2.2.1.2
TDMAT6	Tetradecanoyl-[acyl-carrier protein]:malonyl-CoA C-acyltransferase	[c] : myrsACP + nad <==> h + nadh + tdeACP	3	Fatty Acid Synthesis	Pcar_2044	FabI	EC-1.3.1.10
TDPDRE	dTDP-4-dehydrorhamnose 3,5-epimerase	[c] : dtdpddg <==> dtdpddm	3	Cell Envelope Biosynthesis	Pcar_2596, Pcar_1129	RfbC, RfbC1	EC-5.1.3.13
TDPDRR	dTDP-4-dehydrorhamnose reductase	[c] : dtdp6dm + nadp <==> dtdpddm + h + nadph	3	Cell Envelope Biosynthesis	Pcar_2594	RfbD	EC-1.1.1.133
TDPGDH	dTDPglucose 4,6-dehydratase	[c] : dtdpglc --> dtdpddg + h2o	3	Cell Envelope Biosynthesis	Pcar_2251, Pcar_1467, Pcar_2593	RfbB1, RfbB2, RfbB	EC-4.2.1.46
TDSK	Tetraacyldisaccharide 4'kinase	[c] : atp + lipidAds --> adp + h + lipidA	3	Lipid & Cell Wall Metabolism	Pcar_1261	LpxK	EC-2.7.1.130
THDPS	tetrahydropicolinate succinylase	[c] : h2o + succoa + thdp --> coa + sl2a6o	1	Amino Acid Metabolism			EC-2.3.1.117
THMDt2	thymidine transport in via proton symport	h[e] + thymd[e] --> h[c] + thymd[c]	3	Transport	Pcar_0272	YutK
THPDH	NAD-dependent threonine 4-phosphate dehydrogenase	[c] : nad + phthr --> amopbut-L + h + nadh	3	Vitamins & Cofactor Biosynthesis	Pcar_0088	PdxA	EC-1.1.1.262
THRA	threonine aldolase	[c] : thr-L <==> acald + gly	1	Amino Acid Metabolism			EC-4.1.2.5
THRD_L	L-threonine deaminase	[c] : thr-L --> 2obut + nh4	3	Amino Acid Metabolism	Pcar_2979	IlvA	EC-4.3.1.19
THRPD	threonine-phosphate decarboxylase	[c] : h + thrp --> 1ap2olp + co2	3	Vitamins & Cofactor Biosynthesis	Pcar_0484	CobQ-CobD
THRS	threonine synthase	[c] : h2o + phom --> pi + thr-L	3	Amino Acid Metabolism	Pcar_1502	ThrC	EC-4.2.3.1
THRTRS	Threonyl-tRNA synthetase	[c] : atp + thr-L + trnathr --> amp + ppi + thrtrna	3	Threonine and Lysine Metabolism	Pcar_1418	ThrS	EC-6.1.1.3
THZPSN	thiazole phosphate synthesis	[c] : atp + cys-L + dxyl5p + tyr-L --> 4hba + 4mpetz + ala-L + amp + co2 + h + h2o + ppi	3	Cofactor and Prosthetic Group Biosynthesis	Pcar_0610, Pcar_0050, Pcar_0339+Pcar_0340, Pcar_0609+Pcar_0608, Pcar_0611, Pcar_0338	ThiS1+ThiGH1+IscS, ThiGH+ThiF+ThiS+IscS
TKT1	transketolase	[c] : r5p + xu5p-D <==> g3p + s7p	3	Central Metabolism	Pcar_2719+Pcar_2720, Pcar_3125	Tkt1, Tkt2	EC-2.2.1.1
TKT2	transketolase	[c] : e4p + xu5p-D <==> f6p + g3p	3	Central Metabolism	Pcar_2719+Pcar_2720, Pcar_3125	Tkt2, Tkt1	EC-2.2.1.1
TMDS	thymidylate synthase	[c] : dump + mlthf --> dhf + dtmp	3	Nucleotide Metabolism	Pcar_2693	ThyA	EC-2.1.1.45
TMPK	thiamine-phosphate kinase	[c] : atp + thmmp --> adp + thmpp	3	Vitamins & Cofactor Biosynthesis	Pcar_0028	ThiL	EC-2.7.4.16
TMPPP	thiamine-phosphate diphosphorylase	[c] : 2mahmp + 4mpetz + h --> ppi + thmmp	3	Vitamins & Cofactor Biosynthesis	Pcar_0607, Pcar_0342	ThiE1, ThiE	EC-2.5.1.3
TPI	triose-phosphate isomerase	[c] : dhap <==> g3p	3	Carbohydrates and related molecules	Pcar_1333	TpiA	EC-5.3.1.1
TRDR	thioredoxin reductase (NADPH)	[c] : h + nadph + trdox --> nadp + trdrd	3	Membrane bioenergetics	Pcar_0114, Pcar_2943	TrxB2, TrxB	EC-1.8.1.9
TRE6PP	trehalose-phosphatase	[c] : h2o + tre6p --> pi + tre	3	Carbohydrate Metabolism	Pcar_0054	OtsB	EC-3.1.3.12
TRE6PS	alpha,alpha-trehalose-phosphate synthase (UDP-forming)	[c] : g6p + udpg --> h + tre6p + udp	3	Alternate Carbon Metabolism	Pcar_3112	OtsA	EC-2.4.1.15
TREPHOR	alpha,alpha-trehalose phosphorylase	[c] : pi + tre --> g1p + glc-D	2	Carbohydrate Metabolism	Pcar_3111	P_2.4.1.64	EC-2.4.1.64
TRPS1	tryptophan synthase (indoleglycerol phosphate)	[c] : 3ig3p + ser-L --> g3p + h2o + trp-L	3	Amino acids and related molecules	Pcar_2241+Pcar_1244, Pcar_2241+Pcar_2240	TrpAB1, TrpAB	EC-4.2.1.20
TRPTRS	Tryptophanyl-tRNA synthetase	[c] : atp + trnatrp + trp-L --> amp + ppi + trptrna	3	Tyrosine, Tryptophan, and Phenylalanine Metabolism	Pcar_0588	TrpS	EC-6.1.1.2
TSULST	thiosulfate sulfurtransferase	[c] : cyan + tsul --> h + so3 + tcynt	2	Other	Pcar_2523, Pcar_2274	GlpE2, GlpE	EC-2.8.1.1
TTDCAt2	Tetradecanoate transport via proton symport	h[e] + ttdca[e] --> h[c] + ttdca[c]	3	Transport, Extracellular	Pcar_0428	FadL
TYRTA	tyrosine transaminase	[c] : akg + tyr-L <==> 34hpp + glu-L	3	Amino Acid Metabolism	Pcar_1573, Pcar_1646, Pcar_1888, Pcar_2423, Pcar_0680	AspB2, AspB3, AspB1, AspB4, AspB	EC-2.6.1.5
TYRTRS	Tyrosyl-tRNA synthetase	[c] : atp + trnatyr + tyr-L --> amp + ppi + tyrtrna	3	Tyrosine, Tryptophan, and Phenylalanine Metabolism	Pcar_2348	TyrS	EC-6.1.1.1
UAAGDS	UDP-N-acetylmuramoyl-L-alanyl-D-glutamyl-meso-2,6-diaminopimelate synthetase	[c] : 26dap-M + atp + uamag --> adp + h + pi + ugmd	3	Lipid & Cell Wall Metabolism	Pcar_2207	MurE	EC-6.3.2.13
UACAT	acyl-[acyl-carrier-protein]-UDP-N-acetylglucosamine O-acyltransferase	[c] : 3htdACP + uacgam --> ACP + u3aga	3	Lipid & Cell Wall Metabolism	Pcar_1495, Pcar_1255	LpxA2, LpxA	EC-2.3.1.129
UAGCVT	UDP-N-acetylglucosamine 1-carboxyvinyltransferase	[c] : pep + uacgam --> pi + uaccg	3	Lipid & Cell Wall Metabolism	Pcar_2690	MurA	EC-2.5.1.7
UAGDP	UDP-N-acetylglucosamine diphosphorylase	[c] : acgam1p + h + utp --> ppi + uacgam	3	Lipid & Cell Wall Metabolism	Pcar_2934	GlmU	EC-2.7.7.23
UAGPT3	UDP-N-acetylglucosamine-N-acetylmuramyl-(pentapeptide)pyrophosphoryl-undecaprenol N-acetylglucosamine transferase	[c] : uacgam + uagmda --> h + uaagmda + udp	3	Lipid & Cell Wall Metabolism	Pcar_2202	MurG
UAMAGS	UDP-N-acetylmuramoyl-L-alanyl-D-glutamate synthetase	[c] : atp + glu-D + uama --> adp + h + pi + uamag	3	Lipid & Cell Wall Metabolism	Pcar_2204	MurD	EC-6.3.2.9
UAMAS	UDP-N-acetylmuramoyl-L-alanine synthetase	[c] : ala-L + atp + uamr --> adp + h + pi + uama	3	Lipid & Cell Wall Metabolism	Pcar_2201	MurC	EC-6.3.2.8
UAPGR	UDP-N-acetylenolpyruvoylglucosamine reductase	[c] : h + nadph + uaccg --> nadp + uamr	3	Lipid & Cell Wall Metabolism	Pcar_2200	MurB	EC-1.1.1.158
UDCPDP	undecaprenyl-diphosphatase	[c] : h2o + udcpdp --> h + pi + udcpp	3	Lipid & Cell Wall Metabolism	Pcar_0646	BacA1	EC-3.6.1.27
UDPDPS	undecaprenyl-diphosphate synthase	[c] : decdp + ipdp --> ppi + udcpdp	3	Lipid & Cell Wall Metabolism	Pcar_1917	UppS	EC-2.5.1.31
UDPG4E	UDPglucose 4-epimerase	[c] : udpg <==> udpgal	3	Carbohydrates and related molecules	Pcar_1804, Pcar_1807	GalE1, GalE	EC-5.1.3.2
UDPGD	UDPglucose 6-dehydrogenase	[c] : h2o + (2) nad + udpg <==> (3) h + (2) nadh + udpglcur	3	Lipid & Cell Wall Metabolism	Pcar_1806, Pcar_1466	Ugd2, Ugd	EC-1.1.1.22
UGLDDS1	UDP-N-acetylmuramoyl-L-alanyl-D-glutamyl-L-lysyl-D-alanyl-D-alanine synthetase (alpha-glutamate)	[c] : alaala + atp + uAgl --> adp + h + pi + uAgla	2	Cell Envelope Biosynthesis	Pcar_0169	MurF	EC-6.3.2.10
UGLDDS2	UDP-N-acetylmuramoyl-L-alanyl-D-glutamyl-L-lysyl-D-alanyl-D-alanine synthetase (gamma-glutamate)	[c] : alaala + atp + uGgl --> adp + h + pi + uGgla	2	Cell Envelope Biosynthesis	Pcar_0169	MurF	EC-6.3.2.10
UGMDDS	UDP-N-acetylmuramoyl-L-alanyl-D-glutamyl-meso-2,6-diaminopimeloyl-D-alanyl-D-alanine synthetase	[c] : alaala + atp + ugmd --> adp + h + pi + ugmda	3	Cell Envelope Biosynthesis	Pcar_2206	MurFec	EC-6.3.2.15
UGSAT	UDP-2,3-bis(3-hydroxytetradecanoyl)glucosamine acyl transferase	[c] : ACP + h + u23ga <==> 3htdACP + u3hga	3	Lipid & Cell Wall Metabolism	Pcar_1253	LpxD
UHGADA	UDP-3-0-acyl N-acetylglucosamine deacetylase	[c] : h2o + u3aga --> ac + u3hga	3	Cell Envelope Biosynthesis	Pcar_2343	LpxC
UPP3MT	uroporphyrinogen methyltransferase	[c] : (2) amet + uppg3 --> (2) ahcys + (2) h + shcl	3	Vitamins & Cofactor Biosynthesis	Pcar_3062, Pcar_0489	CysG, HemD	EC-2.1.1.107
UPP3S	uroporphyrinogen-III synthase	[c] : hmbil --> h2o + uppg3	3	Vitamins & Cofactor Biosynthesis	Pcar_3062	HemD	EC-4.2.1.75
UPPDC1	uroporphyrinogen decarboxylase (uroporphyrinogen III)	[c] : (4) h + uppg3 --> (4) co2 + cpppg3	3	Vitamins & Cofactor Biosynthesis	Pcar_0769	HemE	EC-4.1.1.37
UPPRT	uracil phosphoribosyltransferase	[c] : prpp + ura --> ppi + ump	3	Nucleotide Salvage Pathways	Pcar_1616	Upp	EC-2.4.2.9
URFGTT	UDP-L-rhamnose:flavonol-3-O-D-glucoside L-rhamnosyltransferase	[c] : 2ombz + amet --> 2ommb + ahcys + h	3	Vitamins & Cofactor Biosynthesis	Pcar_2359	UbiE
URIDK1	uridylate kinase (UMP)	[c] : atp + ump --> adp + udp	3	Nucleotide Metabolism	Pcar_1919, Pcar_2386, Pcar_0932	PyrH1, PyrH2, PyrH
URIDK2	uridylate kinase (dUMP)	[c] : atp + dump --> adp + dudp	3	Nucleotide Metabolism	Pcar_1919, Pcar_2386, Pcar_0932	PyrH1, PyrH2, PyrH
URIt2	uridine transport in via proton symport	h[e] + uri[e] --> h[c] + uri[c]	3	Transport	Pcar_0272	YutK
USHD	UDP-sugar hydrolase	[c] : h2o + u23ga --> (2) h + lipidX + ump	3	Lipid & Cell Wall Metabolism	Pcar_1978	LpxH
VALTA	valine transaminase	[c] : akg + val-L <==> 3mob + glu-L	3	Amino Acid Metabolism	Pcar_2588	IlvE	EC-2.6.1.42
VALTRS	Valyl-tRNA synthetase	[c] : atp + trnaval + val-L --> amp + ppi + valtrna	3	Valine, Leucine, and Isoleucine Metabolism	Pcar_2315	ValS	EC-6.1.1.9
WO4abc	tungstate transporter	atp[c] + h2o[c] + wo4[e] <==> adp[c] + h[c] + pi[c] + wo4[c]	2	Transport	Pcar_0675+Pcar_0927+Pcar_0928	TupABC
XANDa	xanthine dehydrogenase	[c] : h2o + hxan + nad --> h + nadh + xan	3	Nucleotides and nucleic acids	Pcar_0220+Pcar_0227	PucADE	EC-1.1.1.204
XANDb	xanthine dehydrogenase	[c] : h2o + nad + xan --> h + nadh + urate	3	Nucleotide Metabolism	Pcar_0220+Pcar_0227	PucADE	EC-1.1.1.204
XTPASE	XTP pyrophosphatase	[c] : h2o + xtp --> h + ppi + xmp	3	Nucleotide Metabolism	Pcar_2029	IxpP	EC-Undetermined
YUMPS	yUMP synthetase	[c] : r5p + ura <==> h2o + psd5p	3	Purine and Pyrimidine Biosynthesis	Pcar_1559	Pus4	EC-4.2.1.70
ZN2abc2	zinc transport in via ABC system	atp[c] + h2o[c] + zn2[e] --> adp[c] + h[c] + pi[c] + zn2[c]	3	Transport	Pcar_3024, Pcar_3026, Pcar_3025	ZnuC+ZnuA+ZnuB	TC-3.A.1.15
ZN2t4	zinc transport out via antiport	h[e] + k[e] + zn2[c] --> h[c] + k[c] + zn2[e]	2	Transport	Pcar_0891	CzcD
List of Exchange Reactions
The reaction agg_Pcar3 represents the biomass reaction
This sheet gives information on all the reactions that allow the
exchange of the metabolites with the environment
Abbreviation	Reaction Name	Reaction Equation
EX_ac(e)	Acetate exchange	[e] : ac <==>
EX_acmana(e)	N-Acetyl-D-mannosamine exchange	[e] : acmana <==>
EX_actn-R(e)	(R)-Acetoin exchange	[e] : actn-R <==>
EX_ala-D(e)	D-Alanine exchange	[e] : ala-D <==>
EX_ala-L(e)	L-Alanine exchange	[e] : ala-L <==>
EX_antim(e)	Antimonite exchange	[e] : antim <==>
EX_arsna(e)	Arsenate exchange	[e] : arsna <==>
EX_arsni2(e)	arsenite exchange	[e] : arsni2 <==>
EX_btd-RR(e)	(R,R)-2,3-Butanediol exchange	[e] : btd-RR <==>
EX_btd-SS(e)	(S,S)-2,3-Butanediol exchange	[e] : btd-SS <==>
EX_btoh	Butanol exchange	[e] : btoh <==>
EX_but(e)	Butyrate (n-C4:0) exchange	[e] : but <==>
EX_ca2(e)	Calcium exchange	[e] : ca2 <==>
EX_cbl1(e)	Cob(I)alamin exchange	[e] : cbl1 <==>
EX_cd2(e)	Cadmium exchange	[e] : cd2 <==>
EX_chol(e)	Choline exchange	[e] : chol <==>
EX_cit(e)	Citrate exchange	[e] : cit <==>
EX_cl(e)	Chloride exchange	[e] : cl <==>
EX_co2(e)	CO2 exchange	[e] : co2 <==>
EX_cobalt2(e)	Co2+ exchange	[e] : cobalt2 <==>
EX_cu2(e)	Cu2+ exchange	[e] : cu2 <==>
EX_cytd(e)	Cytidine exchange	[e] : cytd <==>
EX_dcyt(e)	Deoxycytidine exchange	[e] : dcyt <==>
EX_etoh(e)	Ethanol exchange	[e] : etoh <==>
EX_fe2(e)	Fe2+ exchange	[e] : fe2 <==>
EX_fe3(e)	Fe3+ exchange	[e] : fe3 <==>
EX_fe3dc(e)	Fe(III)dicitrate exchange	[e] : fe3dc <==>
EX_ferrich(e)	Ferrichrome exchange	[e] : ferrich <==>
EX_for(e)	Formate exchange	[e] : for <==>
EX_fru(e)	D-Fructose exchange	[e] : fru <==>
EX_gam(e)	D-Glucosamine exchange	[e] : gam <==>
EX_glc(e)	D-Glucose exchange	[e] : glc-D <==>
EX_gly(e)	Glycine exchange	[e] : gly <==>
EX_glycol(e)	Glycol exchange	[e] : glycol <==>
EX_gua(e)	Guanine exchange	[e] : gua <==>
EX_h(e)	H+ exchange	[e] : h <==>
EX_h2(e)	H2 exchange	[e] : h2 <==>
EX_h2o(e)	H2O exchange	[e] : h2o <==>
EX_hdca(e)	Fatty acid (Palmitate, n-C16:0) exchange	[e] : hdca <==>
EX_hxan(e)	Hypoxanthine exchange	[e] : hxan <==>
EX_k(e)	K+ exchange	[e] : k <==>
EX_lys-L(e)	L-Lysine exchange	[e] : lys-L <==>
EX_man(e)	D-Mannose exchange	[e] : man <==>
EX_mg2(e)	Mg exchange	[e] : mg2 <==>
EX_mn2(e)	Mn2+ exchange	[e] : mn2 <==>
EX_mobd(e)	Molybdate exchange	[e] : mobd <==>
EX_n2(e)	N2 exchange	[e] : n2 <==>
EX_na1(e)	Sodium exchange	[e] : na1 <==>
EX_nh4(e)	Ammonium exchange	[e] : nh4 <==>
EX_ni2(e)	Ni2+ exchange	[e] : ni2 <==>
EX_no2(e)	Nitrite exchange	[e] : no2 <==>
EX_no3(e)	Nitrate exchange	[e] : no3 <==>
EX_ocdca(e)	Octadecanoate (stearate) exchange	[e] : ocdca <==>
EX_ocdcea(e)	octadecenoate (n-C18:1) exchange	[e] : ocdcea <==>
EX_oxa(e)	Oxalate exchange	[e] : oxa <==>
EX_pi(e)	Phosphate exchange	[e] : pi <==>
EX_pnto-R(e)	(R)-Pantothenate exchange	[e] : pnto-R <==>
EX_ppa(e)	Propionate exchange	[e] : ppa <==>
EX_ppoh(e)	Propanol exchange	[e] : ppoh <==>
EX_ser-D(e)	D-Serine exchange	[e] : ser-D <==>
EX_so4(e)	Sulfate exchange	[e] : so4 <==>
EX_succ(e)	Succinate exchange	[e] : succ <==>
EX_sula(e)	Sulfoacetate exchange	[e] : sula <==>
EX_thymd(e)	Thymidine exchange	[e] : thymd <==>
EX_ttdca(e)	tetradecanoate (n-C14:0) exchange	[e] : ttdca <==>
EX_uri(e)	Uridine exchange	[e] : uri <==>
EX_wo4(e)	tungstate exchange	[e] : wo4 <==>
EX_zn2(e)	Zinc exchange	[e] : zn2 <==>
agg_Pcar3	Biomass composition model for Pcar based on Gsu model and energy data	[c] : (0.022284123) 26dap-M + (0.0177014) 3pg + (0.021845986) akg + (0.022284123) ala-D + (0.372353129) ala-L + (0.20157662) arg-L + (0.164274185) asn-L + (0.164274185) asp-L + (97.511) atp + (0.000940527) ca2 + (0.040129178) ctp + (0.062409843) cys-L + (0.020714) datp + (0.020714656) dctp + (0.020714656) dgtp + (0.020714656) dttp + (0.001307241) fa1 + (0.062391063) fa3 + (0.002733323) fa4 + (0.0…
List of Metabolites
Abbreviation	Name
10fthf	10-Formyltetrahydrofolate
12dag3p	1,2-Diacyl-sn-glycerol 3-phosphate
12dgr	1,2-Diacylglycerol
13dpg	3-Phospho-D-glyceroyl phosphate
13ppd	Propane-1,3-diol
1ag3p	1-Acyl-sn-glycerol 3-phosphate
1ap2ol	1-Aminopropan-2-ol
1ap2olp	D-1-Aminopropan-2-ol O-phosphate
1pyr5c	1-Pyrroline-5-carboxylate
22hop	22-Hopanol
23dhdp	2,3-Dihydrodipicolinate
23dhmb	(R)-2,3-Dihydroxy-3-methylbutanoate
23dhmp	(R)-2,3-Dihydroxy-3-methylpentanoate
25aics	(S)-2-[5-Amino-1-(5-phospho-D-ribosyl)imidazole-4-carboxamido]succinate
25dhpp	2,5-Diamino-6-hydroxy-4-(5'-phosphoribosylamino)-pyrimidine
26dap-LL	LL-2,6-Diaminoheptanedioate
26dap-M	meso-2,6-Diaminoheptanedioate
2ahbut	(S)-2-Aceto-2-hydroxybutanoate
2ahhmd	2-Amino-4-hydroxy-6-hydroxymethyl-7,8-dihydropteridine diphosphate
2ahhmp	2-Amino-4-hydroxy-6-hydroxymethyl-7,8-dihydropteridine
2beACP	But-2-enoyl-[acyl-carrier protein]
2c25dho	2-Carboxy-2,5-dihydro-5-oxofuran-2-acetate
2cddin	2-Carboxy-2,3-dihydro-5,6-dihydroxyindole
2cpr5p	1-(2-Carboxyphenylamino)-1-deoxy-D-ribulose 5-phosphate
2dda7p	2-Dehydro-3-deoxy-D-arabino-heptonate 7-phosphate
2dhp	2-Dehydropantoate
2dmmq8	2-Demethylmenaquinone 8
2dr1p	2-Deoxy-D-ribose 1-phosphate
2dr5p	2-Deoxy-D-ribose 5-phosphate
2ippm	2-Isopropylmaleate
2mahmp	2-Methyl-4-amino-5-hydroxymethylpyrimidine diphosphate
2mbcoa	2-Methylbutanoyl-CoA
2mcacn	cis-2-Methylaconitate
2me4p	2-C-methyl-D-erythritol 4-phosphate
2mecdp	2-C-methyl-D-erythritol 2,4-cyclodiphosphate
2mop	2-Methyl-3-oxopropanoate
2obut	2-Oxobutanoate
2ohph	2-Octaprenyl-6-hydroxyphenol
2ombz	2-Octaprenyl-6-methoxy-1,4-benzoquinone
2ommb	2-Octaprenyl-3-methyl-6-methoxy-1,4-benzoquinone
2oph	2-Octaprenylphenol
2p4c2me	2-phospho-4-(cytidine 5'-diphospho)-2-C-methyl-D-erythritol
2pg	D-Glycerate 2-phosphate
2pglyc	2-Phosphoglycolate
2tddACP	trans-Dodec-2-enoyl-[acyl-carrier protein]
2tdeACP	trans-Dec-2-enoyl-[acyl-carrier protein]
2theACP	trans-Hex-2-enoyl-[acp]
2tocdACP	trans-Octadec-2-enoyl-[acyl-carrier-protein]
2toceACP	trans-Oct-2-enoyl-[acp]
34hpp	3-(4-Hydroxyphenyl)pyruvate
3c2hmp	3-Carboxy-2-hydroxy-4-methylpentanoate
3c3hmp	3-Carboxy-3-hydroxy-4-methylpentanoate
3c4mop	3-Carboxy-4-methyl-2-oxopentanoate
3dhq	3-Dehydroquinate
3dhsk	3-Dehydroshikimate
3fpyr	3-Fumarylpyruvate
3hbACP	(3R)-3-Hydroxybutanoyl-[acyl-carrier protein]
3hbycoa	(S)-3-Hydroxybutyryl-CoA
3hddACP	(R)-3-Hydroxydodecanoyl-[acyl-carrier protein]
3hdeACP	(3R)-3-Hydroxydecanoyl-[acyl-carrier protein]
3hhACP	(R)-3-Hydroxyhexanoyl-[acp]
3hocACP	(R)-3-Hydroxyoctanoyl-[acyl-carrier protein]
3hocdacp	(3R)-3-Hydroxyoctadecanoyl-[acyl-carrier protein]
3hpaACP	(3R)-3-Hydroxypalmitoyl-[acyl-carrier protein]
3hppnl	3-Hydroxypropanal
3htdACP	(3R)-3-Hydroxytetradecanoyl-[acyl-carrier protein]
3ig3p	C'-(3-Indolyl)-glycerol 3-phosphate
3mob	3-Methyl-2-oxobutanoate
3mop	(S)-3-Methyl-2-oxopentanoate
3ophb	3-Octaprenyl-4-hydroxybenzoate
3oxddACP	3-Oxododecanoyl-[acyl-carrier protein]
3oxdeACP	3-Oxodecanoyl-[acyl-carrier protein]
3oxhACP	3-Oxohexanoyl-[acyl-carrier protein]
3oxhdACP	3-Oxohexadecanoyl-[acp]
3oxocACP	3-Oxooctanoyl-[acyl-carrier protein]
3oxocdacp	3-Oxooctadecanoyl-[acp]
3oxtdACP	3-Oxotetradecanoyl-[acyl-carrier protein]
3pg	3-Phospho-D-glycerate
3php	3-Phosphohydroxypyruvate
3pop	3-Phosphonopyruvate
3psme	5-O-(1-Carboxyvinyl)-3-phosphoshikimate
4abut	4-Aminobutanoate
4abutn	4-Aminobutanal
4abz	4-Aminobenzoate
4adcho	4-amino-4-deoxychorismate
4ahmmp	4-Amino-5-hydroxymethyl-2-methylpyrimidine
4ampm	4-Amino-2-methyl-5-phosphomethylpyrimidine
4c2me	4-(cytidine 5'-diphospho)-2-C-methyl-D-erythritol
4dglc4egalur	4-(4-Deoxy-alpha-D-gluc-4-enuronosyl)-D-galacturonate
4hba	4-Hydroxy-benzyl alcohol
4hbz	4-Hydroxybenzoate
4hphaccoa	4-Hydroxyphenylacetyl-CoA
4mop	4-Methyl-2-oxopentanoate
4mpetz	4-Methyl-5-(2-phosphoethyl)-thiazole
4pasp	4-Phospho-L-aspartate
4ppan	D-4'-Phosphopantothenate
4ppcys	N-((R)-4-Phosphopantothenoyl)-L-cysteine
4r5au	4-(1-D-Ribitylamino)-5-aminouracil
5678thh	(6R)-6-(L-erythro-1,2-Dihydroxypropyl)-5,6,7,8-tetrahydro-4a-hydroypterin
56dhin	5,6-Dihydroxyindole
5aizc	5-amino-1-(5-phospho-D-ribosyl)imidazole-4-carboxylate
5aop	5-Amino-4-oxopentanoate
5aprbu	5-Amino-6-(5'-phosphoribitylamino)uracil
5apru	5-Amino-6-(5'-phosphoribosylamino)uracil
5fothf	5-Formyltetrahydrofolate
5mcsn	5-Methylcytosine
5mdr1p	5-Methylthio-5-deoxy-D-ribose 1-phosphate
5mta	5-Methylthioadenosine
5mthf	5-Methyltetrahydrofolate
5mthglu	5-Methyltetrahydropteroyltri-L-glutamate
5mtr	5-Methylthio-D-ribose
5odhf2a	5-Oxo-4,5-dihydrofuran-2-acetate
5prdmbz	N1-(5-Phospho-alpha-D-ribosyl)-5,6-dimethylbenzimidazole
6pgc	6-Phospho-D-gluconate
6pgl	6-phospho-D-glucono-1,5-lactone
6pthp	6-Pyruvoyl-5,6,7,8-tetrahydropterin
78dhp	(6R)-6-(L-erythro-1,2-Dihydroxypropyl)-7,8-dihydro-6H-pterin
8aonn	8-Amino-7-oxononanoate
aacoa	Acetoacetyl-CoA
ac	Acetate
acACP	Acetyl-ACP
acald	Acetaldehyde
acamoxm	N-Acetyl-L-2-amino-6-oxopimelate
accoa	Acetyl-CoA
acetone	Acetone
acg5p	N-Acetyl-L-glutamyl 5-phosphate
acg5sa	N-Acetyl-L-glutamate 5-semialdehyde
acgam1p	N-Acetyl-D-glucosamine 1-phosphate
acglu	N-Acetyl-L-glutamate
achms	O-Acetyl-L-homoserine
acmalt	Acetyl-maltose
acmam	N-Acetyl-D-muramoate
acmama	N-Acetyl-D-muramoyl-L-alanine
acmana	N-Acetyl-D-mannosamine
acmanap	N-Acetyl-D-mannosamine 6-phosphate
acnam	N-Acetylneuraminate
acoa	Acyl-CoA
acorn	N2-Acetyl-L-ornithine
ACP	acyl carrier protein
acser	O-Acetyl-L-serine
actACP	Acetoacetyl-ACP
actn-R	(R)-Acetoin
actn-S	(S)-Acetoin
actp	Acetyl phosphate
acybut	gamma-Amino-gamma-cyanobutanoate
adcoba	Adenosyl cobinamide
adcobap	Adenosyl cobinamide phosphate
adcobdam	Adenosyl cobyrinate diamide
adcobhex	adenosyl-cobyric acid
ade	Adenine
adgcoba	Adenosine-GDP-cobinamide
adn	Adenosine
adp	ADP
adpglc	ADPglucose
adphep-D,D	ADP-D-glycero-D-manno-heptose
adphep-L,D	ADP-L-glycero-D-manno-heptose
adprib	ADPribose
agm	Agmatine
ahcys	S-Adenosyl-L-homocysteine
ahdt	2-Amino-4-hydroxy-6-(erythro-1,2,3-trihydroxypropyl)dihydropteridine triphosphate
aicar	5-Amino-1-(5-Phospho-D-ribosyl)imidazole-4-carboxamide
air	5-amino-1-(5-phospho-D-ribosyl)imidazole
akg	2-Oxoglutarate
alaala	D-Alanyl-D-alanine
ala-B	beta-Alanine
alac-S	(S)-2-Acetolactate
ala-D	D-Alanine
ala-L	L-Alanine
alatrna	L-Alanyl-tRNA(Ala)
amet	S-Adenosyl-L-methionine
ametam	S-Adenosylmethioninamine
amob	S-Adenosyl-4-methylthio-2-oxobutanoate
amopbut-L	2-Amino-3-oxo-4-phosphonooxybutyrate
amp	AMP
anth	Anthranilate
antim	Antimonite
apoACP	apoprotein [acyl carrier protein]
aprop	alpha-Aminopropiononitrile
aps	Adenosine 5'-phosphosulfate
ara4n-L	4-amino-4-deoxy-L-arabinose
ara4n-lipa	L-ara4N modified KDO2 Lipid A
ara5p	D-Arabinose 5-phosphate
arg-L	L-Arginine
argsuc	N(omega)-(L-Arginino)succinate
argtrna	L-Arginyl-tRNA(Arg)
arsna	Arsenate
arsni	Arsenite
arsni2	arsenite
asn-L	L-Asparagine
asntrna	L-Asparaginyl-tRNA(Asn)
asp-L	L-Aspartate
aspsa	L-Aspartate 4-semialdehyde
asptrna	L-Aspartyl-tRNA(Asp)
atp	ATP
btal	Butanal
btamp	Biotinyl-5'-AMP
btcoa	Butanoyl-CoA (C4:0CoA)
btd-RR	(R,R)-2,3-Butanediol
btd-SS	(S,S)-2,3-Butanediol
btn	Biotin
btoh	butanol
but	Butyrate
butACP	Butyryl-[acyl-carrier protein]
butpi	Butanoyl phosphate
ca2	Calcium
camp	cAMP
cbasp	N-Carbamoyl-L-aspartate
cbi	Cobinamide
cbl1	Cob(I)alamin
cbp	Carbamoyl phosphate
cd2	Cadmium
cdlp	Cardiolipin
cdp	CDP
cdpdag	CDPdiacylglycerol
cdpddg	CDP-4-dehydro-6-deoxy-D-glucose
cdpglc	CDPglucose
chol	Choline
chor	Chorismate
cit	Citrate
citr-L	L-Citrulline
ckdo	CMP-3-deoxy-D-manno-octulosonate
cl	Chloride
cmp	CMP
cmpacna	CMP-N-acetylneuraminate
co	Carbon monoxide
co1dam	Cob(I)yrinate a,c diamide
co2	CO2
co2dam	Cob(II)yrinate a,c diamide
coa	Coenzyme A
cobalt2	Co2+
cobamcoa	Cobamide coenzyme
cobrnt	Cobyrinate
codhpre6	Cobalt-dihydro-precorrin 6
copre2	cobalt-precorrin 2
copre3	cobalt-precorrin 3
copre4	cobalt-precorrin 4
copre5	cobalt-precorrin 5
copre6	Cobalt-precorrin 6
copre8	Cobalt-precorrin 8
cpppg3	Coproporphyrinogen III
creat	Creatine
crtn	Creatinine
csn	Cytosine
ctp	CTP
cu2	Cu2+
cyan	cyanide
cys-L	L-Cysteine
cysth-L	L-Cystathionine
cystrna	L-Cysteinyl-tRNA(Cys)
cytd	Cytidine
dad-2	Deoxyadenosine
dad-5	5'-Deoxyadenosine
dadp	dADP
damp	dAMP
dann	7,8-Diaminononanoate
datp	dATP
db4p	3,4-dihydroxy-2-butanone 4-phosphate
dcamp	N6-(1,2-Dicarboxyethyl)-AMP
dcdp	dCDP
dcmp	dCMP
dctp	dCTP
dcyt	Deoxycytidine
ddca	dodecanoate (C12:0)
ddcaACP	Dodecanoyl-ACP (n-C12:0ACP)
decACP	Decanoyl-[acyl-carrier protein]
decdp	all-trans-Decaprenyl diphosphate
dgdp	dGDP
dgmp	dGMP
dgsn	Deoxyguanosine
dgtp	dGTP
dha	Dihydroxyacetone
dhap	Dihydroxyacetone phosphate
dhf	7,8-Dihydrofolate
dhna	1,4-Dihydroxy-2-naphthoate
dhnpt	2-Amino-4-hydroxy-6-(D-erythro-1,2,3-trihydroxypropyl)-7,8-dihydropteridine
dhor-S	(S)-Dihydroorotate
dhpt	Dihydropteroate
diact	Diacetyl
dimp	dIMP
din	Deoxyinosine
ditp	dITP
dmbzid	5,6-Dimethylbenzimidazole
dmlz	6,7-Dimethyl-8-(1-D-ribityl)lumazine
dmpp	Dimethylallyl diphosphate
dnad	Deamino-NAD+
dolmanp	Dolichyl phosphate D-mannose
dolp	Dolichol phosphate
dpcoa	Dephospho-CoA
dplpt	Diploptene
dtbt	Dethiobiotin
dtdp	dTDP
dtdp6dm	dTDP-6-deoxy-L-mannose
dtdpddg	dTDP-4-dehydro-6-deoxy-D-glucose
dtdpddm	dTDP-4-dehydro-6-deoxy-L-mannose
dtdpglc	dTDPglucose
dtmp	dTMP
dtt_ox	Oxidized dithiothreitol
dtt_rd	Reduced dithiothreitol
dttp	dTTP
dudp	dUDP
dump	dUMP
duri	Deoxyuridine
dutp	dUTP
dxyl5p	1-deoxy-D-xylulose 5-phosphate
e4p	D-Erythrose 4-phosphate
eig3p	D-erythro-1-(Imidazol-4-yl)glycerol 3-phosphate
etha	Ethanolamine
etoh	Ethanol
f1p	D-Fructose 1-phosphate
f26bp	D-Fructose 2,6-bisphosphate
f6p	D-Fructose 6-phosphate
fa1	Fatty acid (Iso-C14:0)
fa10	Fatty acid (Anteiso-C17:1)
fa10coa	Anteiso-C17:1 CoA
fa11	Fatty acid (Iso-C17:0)
fa11coa	Iso-C17:0 CoA
fa12	Fatty acid (Anteiso-C17:0)
fa12coa	Anteiso-C17:0 CoA
fa1coa	Iso-C14:0 CoA
fa3	Fatty acid (Iso-C15:0)
fa3coa	Iso-C15:0 CoA
fa4	Fatty acid (Anteiso-C15:0)
fa4coa	Anteiso-C15:0 CoA
fa5	Fatty acid (Iso-C16:1)
fa5coa	Iso-C16:1 CoA
fa6	Fatty acid (iso-C16:0)
fa6coa	Iso-C16:0 CoA
fa9	Fatty acid (Iso-C17:1)
fa9coa	Iso-C17:1 CoA
fad	FAD
fadh2	FADH2
fc1p	L-Fuculose 1-phosphate
fdox	ferredoxin (oxidized) 2[4Fe-4S]
fdp	D-Fructose 1,6-bisphosphate
fdred	ferredoxin (reduced) 2[4Fe-4S]
fdxo-4:2	ferrodoxin (oxidized form 4:2)
fdxr-4:2	ferrodoxin (reduced form 4:2)
fe2	Fe2+
fe3	Fe3+
fe3dc	Fe(III)dicitrate
ferrich	Ferrichrome
fgam	N2-Formyl-N1-(5-phospho-D-ribosyl)glycinamide
fmettrna	N-Formylmethionyl-tRNA
fmn	flavin mononucleotide
fol	Folate
for	Formate
fpram	2-(Formamido)-N1-(5-phospho-D-ribosyl)acetamidine
fprica	5-Formamido-1-(5-phospho-D-ribosyl)imidazole-4-carboxamide
frdp	Farnesyl diphosphate
fru	D-Fructose
fum	Fumarate
g15lac	D-Glucono-1,5-lactone
g1p	D-Glucose 1-phosphate
g3p	Glyceraldehyde 3-phosphate
g3pc	sn-Glycero-3-phosphocholine
g3pe	sn-Glycero-3-phosphoethanolamine
g3pg	Glycerophosphoglycerol
g3pi	sn-Glycero-3-phospho-1-inositol
g3ps	Glycerophosphoserine
g6p	D-Glucose 6-phosphate
gal1p	alpha-D-Galactose 1-phosphate
gam	D-Glucosamine
gam1p	D-Glucosamine 1-phosphate
gam6p	D-Glucosamine 6-phosphate
gar	N1-(5-Phospho-D-ribosyl)glycinamide
gcald	Glycolaldehyde
gdp	GDP
gdpdp	Guanosine 3',5'-bis(diphosphate)
gdpglc	GDPglucose
gdpman	GDP-D-mannose
gdptp	Guanosine 3'-diphosphate 5'-triphosphate
ggdp	Geranylgeranyl diphosphate
glc-D	D-Glucose
gln-L	L-Glutamine
glntrna	L-Glutaminyl-tRNA(Gln)
glu1sa	L-Glutamate 1-semialdehyde
glu5p	L-Glutamate 5-phosphate
glu5sa	L-Glutamate 5-semialdehyde
glucys	gamma-L-Glutamyl-L-cysteine
glu-D	D-Glutamate
glu-L	L-Glutamate
glutrna	L-Glutamyl-tRNA(Glu)
glx	Glyoxylate
gly	Glycine
glyald	D-Glyceraldehyde
glyc	Glycerol
glyc3p	sn-Glycerol 3-phosphate
glyclt	Glycolate
glycogen	glycogen
glycol	Glycol
glyc-R	(R)-Glycerate
glytrna	Glycyl-tRNA(Gly)
gmh17bp	D-Glycero-D-manno-heptose 1,7-bisphosphate
gmh1p	D-Glycero-D-manno-heptose 1-phosphate
gmh7p	D-Glycero-D-manno-heptose 7-phosphate
gmp	GMP
grdp	Geranyl diphosphate
gsn	Guanosine
gthox	Oxidized glutathione
gthrd	Reduced glutathione
gtp	GTP
gua	Guanine
h	H+
h2	H2
h2mb4p	1-hydroxy-2-methyl-2-(E)-butenyl 4-diphosphate
h2o	H2O
h2o2	Hydrogen peroxide
h2s	Hydrogen sulfide
H2Se	Selenide
hcit	Homocitrate
hco3	Bicarbonate
hcys-L	L-Homocysteine
hdca	hexadecanoate (n-C16:0)
hdcea	hexadecenoate (n-C16:1)
hdcoa	Hexadecenoyl-CoA (n-C16:1CoA)
hdeACP	Hexadecenoyl-ACP (n-C16:1ACP)
hepdp	all-trans-Heptaprenyl diphosphate
hexACP	Hexanoyl-[acyl-carrier protein]
hexdp	all-trans-Hexaprenyl diphosphate
hg0	Mercury (uncharged)
hg2	Mercury (charged +2)
his-L	L-Histidine
hisp	L-Histidinol phosphate
histd	L-Histidinol
histrna	L-Histidyl-tRNA(His)
hmbil	Hydroxymethylbilane
hom-L	L-Homoserine
hpyr	Hydroxypyruvate
hxan	Hypoxanthine
iasp	Iminoaspartate
ibcoa	Isobutyryl-CoA
icit	Isocitrate
ile-L	L-Isoleucine
iletrna	L-Isoleucyl-tRNA(Ile)
imacp	3-(Imidazol-4-yl)-2-oxopropyl phosphate
imp	IMP
ind3ac	Indole-3-acetate
ind3acnl	3-Indoleacetonitrile
indaccoa	S-2-(indol-3-yl)acetyl-CoA
indpyr	Indolepyruvate
inost	myo-Inositol
ins	Inosine
ipdp	Isopentenyl diphosphate
ivcoa	Isovaleryl-CoA
k	K+
kdo	3-Deoxy-D-manno-2-octulosonate
kdo2lipid4	KDO(2)-lipid IV(A)
kdo8p	3-Deoxy-D-manno-octulosonate 8-phosphate
kdolipid4	KDO-lipid IV(A)
lac-L	L-Lactate
lald-L	L-Lactaldehyde
leu-L	L-Leucine
leutrna	L-Leucyl-tRNA(Leu)
lgt-S	(R)-S-Lactoylglutathione
lipa	KDO(2)-lipid (A)
lipidA	2,3-Bis(3-hydroxytetradecanoyl)-D-glucosaminyl-1,6-beta-D-2,3-bis(3-hydroxytetradecanoyl)-beta-D-glucosaminyl 1-phosphate
lipidAds	Lipid A Disaccharide
lipidX	2,3-Bis(3-hydroxytetradecanoyl)-beta-D-glucosaminyl 1-phosphate
Lsacchrp	L-Saccharopine
lys-L	L-Lysine
lystrna	L-Lysine-tRNA (Lys)
malACP	Malonyl-[acyl-carrier protein]
malcoa	Malonyl-CoA
male	Maleate
mal-L	L-Malate
malm	Maleamate
malt	Maltose
malthp	Maltoheptaose
malthx	Maltohexaose
maltpt	Maltopentaose
malttr	Maltotriose
maltttr	Maltotetraose
man	D-Mannose
man1p	D-Mannose 1-phosphate
man6p	D-Mannose 6-phosphate
methf	5,10-Methenyltetrahydrofolate
met-L	L-Methionine
metox	L-Methionine S-oxide
mettrna	L-Methionyl-tRNA (Met)
mg2	Mg
mi1p-D	1D-myo-Inositol 1-phosphate
micit	Methylisocitrate
mlthf	5,10-Methylenetetrahydrofolate
mn2	Mn2+
mobd	Molybdate
mql7	Menaquinol 7
mqn7	Menaquinone 7
mqn8	Menaquinone 8
mthgxl	Methylglyoxal
myrsACP	Myristoyl-ACP (n-C14:0ACP)
n2	N2
n2ppn	2-Nitropropane
na1	Sodium
nac	Nicotinate
nad	Nicotinamide adenine dinucleotide
nadh	Nicotinamide adenine dinucleotide - reduced
nadp	Nicotinamide adenine dinucleotide phosphate
nadph	Nicotinamide adenine dinucleotide phosphate - reduced
ncam	Nicotinamide
Ncarbsar	N-Carbamoylsarcosine
nebari	Nebularine
nh4	Ammonium
ni2	Ni2+
nicrnt	Nicotinate D-ribonucleotide
Nmimzd24d	N-Methylhydantoin
no2	Nitrite
no3	Nitrate
nondp	all-trans-Nonaprenyl diphosphate
o2	O2
oaa	Oxaloacetate
ocdACP	Octadecanoyl-ACP (n-C18:0ACP)
ocdca	octadecanoate (n-C18:0)
ocdcea	octadecenoate (n-C18:1)
octACP	Octanoyl-[acyl-carrier protein]
octdp	all-trans-Octaprenyl diphosphate
octeACP	Octadecenoyl-ACP (n-C18:1ACP)
odecoa	Octadecenoyl-CoA (n-C18:1CoA)
orn-L	L-Ornithine
orot	Orotate
orot5p	Orotidine 5'-phosphate
oxa	Oxalate
palmACP	Palmitoyl-ACP (n-C16:0ACP)
pan4p	Pantetheine 4'-phosphate
pant-R	(R)-Pantoate
pap	Adenosine 3',5'-bisphosphate
paps	3'-Phosphoadenylyl sulfate
pdx5p	Pyridoxine 5'-phosphate
pectate	Pectate
pendp	all-trans-Pentaprenyl diphosphate
pep	Phosphoenolpyruvate
pgly	Phosphatidylglycerol
pglyp	Phosphatidylglycerophosphate
phaccoa	Phenylacetyl-CoA
pheac	Phenylacetate
phe-L	L-Phenylalanine
pheme	Protoheme
phetrna	L-Phenylalanyl-tRNA(Phe)
phom	O-Phospho-L-homoserine
phpyr	Phenylpyruvate
phthr	O-Phospho-4-hydroxy-L-threonine
pi	Phosphate
pime	Pimelate
pmcoa	Pimeloyl-CoA
pmtcoa	Palmitoyl-CoA (n-C16:0CoA)
pnto-R	(R)-Pantothenate
polypi	Polyphosphate
ppa	Propionate
ppac	Phosphonoacetate
ppaca	Phosphonoacetaldehyde
ppal	Propanal
ppap	Propanoyl phosphate
ppbng	Porphobilinogen
ppcoa	Propanoyl-CoA (C3:0CoA)
pphn	Prephenate
ppi	Diphosphate
ppoh	Propanol
ppp9	Protoporphyrin
pppg9	Protoporphyrinogen IX
pppi	Inorganic triphosphate
pram	5-Phospho-beta-D-ribosylamine
pran	N-(5-Phospho-D-ribosyl)anthranilate
prbamp	1-(5-Phosphoribosyl)-AMP
prbatp	1-(5-Phosphoribosyl)-ATP
prfp	1-(5-Phosphoribosyl)-5-[(5-phosphoribosylamino)methylideneamino]imidazole-4-carboxamide
prlp	5-[(5-phospho-1-deoxyribulos-1-ylamino)methylideneamino]-1-(5-phosphoribosyl)imidazole-4-carboxamide
pro-L	L-Proline
protrna	L-Prolyl-tRNA(Pro)
prpp	5-Phospho-alpha-D-ribose 1-diphosphate
ps	Phosphatidylserine
psd5p	Pseudouridine 5'-phosphate
pser-L	O-Phospho-L-serine
psetha	Phosphatidylethanolamine
ptrc	Putrescine
purine	Purine
pyr	Pyruvate
quln	Quinolinate
r1p	alpha-D-Ribose 1-phosphate
r5p	alpha-D-Ribose 5-phosphate
rdmbzi	N1-(alpha-D-ribosyl)-5,6-dimethylbenzimidazole
rhcys	S-Ribosyl-L-homocysteine
ribflv	Riboflavin
rnam	N-Ribosylnicotinamide
ru5p-D	D-Ribulose 5-phosphate
s	Sulfur
s7p	Sedoheptulose 7-phosphate
sbt6p	D-Sorbitol 6-phosphate
scys-L	L-Selenocysteine
selcystrna	L-Selenocysteinyl-tRNA(Sec)
selnp	Selenophosphate
sepi	Selenophosphate
ser-D	D-Serine
ser-L	L-Serine
sertrna	L-Seryl-tRNA(Ser)
sertrna(sec)	L-Seryl-tRNA(Sec)
shcl	dihydrosirohydrochlorin
sheme	Siroheme
skm	Shikimate
skm5p	Shikimate 5-phosphate
sl26da	N-Succinyl-LL-2,6-diaminoheptanedioate
sl2a6o	N-Succinyl-2-L-amino-6-oxoheptanedioate
so3	Sulfite
so4	Sulfate
spmd	Spermidine
sql	Squalene
srb1p	Sorbose 1-phosphate
srch	sirohydrochlorin
strcoa	Stearyl-CoA (n-C18:0CoA)
succ	Succinate
succoa	Succinyl-CoA
suchms	O-Succinyl-L-homoserine
sucsal	Succinic semialdehyde
sula	Sulfoacetate
tcynt	Thiocyanate
tdcoa	Tetradecanoyl-CoA (n-C14:0CoA)
tdeACP	Tetradecenoyl-ACP (n-C14:1ACP)
thdp	2,3,4,5-Tetrahydrodipicolinate
thf	5,6,7,8-Tetrahydrofolate
thglu	Tetrahydropteroyltri-L-glutamate
thmmp	Thiamin monophosphate
thmpp	Thiamine diphosphate
thr-L	L-Threonine
thrp	L-Threonine O-3-phosphate
thrtrna	L-Threonyl-tRNA(Thr)
thym	Thymine
thymd	Thymidine
trdox	Oxidized thioredoxin
trdrd	Reduced thioredoxin
tre	Trehalose
tre6p	alpha,alpha'-Trehalose 6-phosphate
trnaala	tRNA(Ala)
trnaarg	tRNA(Arg)
trnaasn	tRNA(Asn)
trnaasp	tRNA(Asp)
trnacys	tRNA(Cys)
trnagln	tRNA(Gln)
trnaglu	tRNA (Glu)
trnagly	tRNA(Gly)
trnahis	tRNA(His)
trnaile	tRNA(Ile)
trnaleu	tRNA(Leu)
trnalys	tRNA(Lys)
trnamet	tRNA(Met)
trnaphe	tRNA(Phe)
trnapro	tRNA(Pro)
trnaser	tRNA(Ser)
trnathr	tRNA(Thr)
trnatrp	tRNA(Trp)
trnatyr	tRNA(Tyr)
trnaval	tRNA(Val)
trp-L	L-Tryptophan
trptrna	L-Tryptophanyl-tRNA(Trp)
tsul	Thiosulfate
ttdca	tetradecanoate (C14:0)
ttdcea	tetradecenoate (n-C14:1)
tyr-L	L-Tyrosine
tyrtrna	L-Tyrosyl-tRNA(Tyr)
u23ga	UDP-2,3-bis(3-hydroxytetradecanoyl)glucosamine
u3aga	UDP-3-O-(3-hydroxytetradecanoyl)-N-acetylglucosamine
u3hga	UDP-3-O-(3-hydroxytetradecanoyl)-D-glucosamine
uaagmda	Undecaprenyl-diphospho-N-acetylmuramoyl-(N-acetylglucosamine)-L-alanyl-D-glutamyl-meso-2,6-diaminopimeloyl-D-alanyl-D-alanine
uaagtmda	Undecaprenyl-diphospho-N-acetylmuramoyl-(N-acetylglucosamine)-L-alanyl-D-glutaminyl-meso-2,6-diaminopimeloyl-D-alanyl-D-alanine
uaccg	UDP-N-acetyl-3-O-(1-carboxyvinyl)-D-glucosamine
uacgam	UDP-N-acetyl-D-glucosamine
uAgl	UDP-N-acetylmuramoyl-L-alanyl-D-glutamyl-L-lysine
uAgla	UDP-N-acetylmuramoyl-L-alanyl-D-glutamyl-L-lysyl-D-alanyl-D-alanine
uagmda	Undecaprenyl-diphospho-N-acetylmuramoyl-L-alanyl-D-glutamyl-meso-2,6-diaminopimeloyl-D-alanyl-D-alanine
uama	UDP-N-acetylmuramoyl-L-alanine
uamag	UDP-N-acetylmuramoyl-L-alanyl-D-glutamate
uamr	UDP-N-acetylmuramate
ubq8	Ubiquinone-8
ubq8h2	Ubiquinol-8
udcpdp	Undecaprenyl diphosphate
udcpp	Undecaprenyl phosphate
udp	UDP
udpg	UDPglucose
udpgal	UDPgalactose
udpglcur	UDP-D-glucuronate
uGgl	UDP-N-acetylmuramoyl-L-alanyl-gamma-D-glutamyl-L-lysine
uGgla	UDP-N-acetylmuramoyl-L-alanyl-gamma-D-glutamyl-L-lysyl-D-alanyl-D-alanine
ugmd	UDP-N-acetylmuramoyl-L-alanyl-D-gamma-glutamyl-meso-2,6-diaminopimelate
ugmda	UDP-N-acetylmuramoyl-L-alanyl-D-glutamyl-meso-2,6-diaminopimeloyl-D-alanyl-D-alanine
ump	UMP
unaga	Undecaprenyl diphospho N-acetyl-glucosamine
uppg3	Uroporphyrinogen III
ura	Uracil
urate	Urate
uri	Uridine
utp	UTP
val-L	L-Valine
valtrna	L-Valyl-tRNA(Val)
wo4	tungstate
xan	Xanthine
xmp	Xanthosine 5'-phosphate
xtp	XTP
xtsn	Xanthosine
xu5p-D	D-Xylulose 5-phosphate
zn2	Zinc
