# Supplementary material for: Constraint-based modeling analysis of the metabolism of two Pelobacter species
Source: BMC Syst Biol. 2010 Dec 23;4:174. doi: 10.1186/1752-0509-4-174 (PMC3022650; doi:10.1186/1752-0509-4-174)
Supplement: Additional file 3 — All the reactions, genes, and metabolites included in the P. propionicus genome-scale metabolic model. [file 1752-0509-4-174-S3.XLS]

## Sheet: AdditionalFile3
Additional File 3
This worksheet provides information on all the reactions, genes, and metabolites included in the P. propionicus genome-scale metabolic model
List of intracellular reactions
Abbreviation	Name	Equation	Confidence	Subsystem	Gene	Protein	Protein Classification
A5PISO	arabinose-5-phosphate isomerase	[c] : ru5p-D <==> ara5p	3	Cell Envelope Biosynthesis	Ppro_1086	ArpI	EC-5.3.1.13
AACPAT	Acetyl-CoA:[acyl-carrier-protein] S-acetyltransferase	[c] : ACP + accoa --> acACP + coa	3	Fatty Acid Metabolism	Ppro_0233, Ppro_1569	FabH1, FabH2	EC-2.3.1.38
AACPS1	acyl-[acyl-carrier-protein] synthetase (n-C14:0)	[c] : ACP + atp + ttdca --> amp + myrsACP + ppi	3	Cell Envelope Biosynthesis	Ppro_3206	Aas	EC-6.2.1.20
AACPS2	acyl-[acyl-carrier-protein] synthetase (n-C14:1)	[c] : ACP + atp + ttdcea --> amp + ppi + tdeACP	3	Cell Envelope Biosynthesis	Ppro_3206	Aas	EC-6.2.1.20
AACPS3	acyl-[acyl-carrier-protein] synthetase (n-C16:0)	[c] : ACP + atp + hdca --> amp + palmACP + ppi	3	Cell Envelope Biosynthesis	Ppro_3206	Aas	EC-6.2.1.20
AACPS4	acyl-[acyl-carrier-protein] synthetase (n-C16:1)	[c] : ACP + atp + hdcea --> amp + hdeACP + ppi	3	Cell Envelope Biosynthesis	Ppro_3206	Aas	EC-6.2.1.20
AACPS5	acyl-[acyl-carrier-protein] synthetase (n-C18:1)	[c] : ACP + atp + ocdcea --> amp + octeACP + ppi	3	Cell Envelope Biosynthesis	Ppro_3206	Aas	EC-6.2.1.20
ABTA	4-aminobutyrate transaminase	[c] : 4abut + akg --> glu-L + sucsal	3	Arginine and Proline Metabolism	Ppro_0722	GabT	EC-2.6.1.19
ACALD	acetaldehyde dehydrogenase (acetylating)	[c] : acald + coa + nad <==> accoa + h + nadh	3	Alternate Carbon Metabolism	Ppro_1923, Ppro_0899	AdhE2, AdhE	EC-1.2.1.10
ACBIPGT	Adenosyl cobainamide GTP transferase	[c] : adcobap + gtp + h --> adgcoba + ppi	3	Vitamins & Cofactor Biosynthesis	Ppro_2684	CobU
ACCOAC	acetyl-CoA carboxylase	[c] : accoa + atp + hco3 --> adp + h + malcoa + pi	3	Lipid & Cell Wall Metabolism	Ppro_2059+Ppro_1247, Ppro_2016, Ppro_2017	AccC+AccAD+AccB	EC-6.4.1.2
ACGK	acetylglutamate kinase	[c] : acglu + atp --> acg5p + adp	3	Amino Acid Metabolism	Ppro_3027	ArgB	EC-2.7.2.8
ACGS	N-acetylglutamate synthase	[c] : accoa + glu-L --> acglu + coa + h	3	Amino Acid Metabolism	Ppro_0859, Ppro_2543	ArgA, ArgJ	EC-2.3.1.1
ACHBS	2-aceto-2-hydroxybutanoate synthase	[c] : 2obut + h + pyr --> 2ahbut + co2	3	Amino Acid Metabolism	Ppro_2466+Ppro_2467, Ppro_2465+Ppro_2467	IlvH, IlvH1
ACKr	acetate kinase	[c] : ac + atp <==> actp + adp	3	Carbohydrates and related molecules	Ppro_0760, Ppro_2196	AckA, AckA2	EC-2.7.2.1
ACLS	acetolactate synthase (Also catalyzes ACHBS)	[c] : h + (2) pyr --> alac-S + co2	3	Amino Acid Metabolism	Ppro_2466+Ppro_2467, Ppro_2465+Ppro_2467	IlvH, IlvH1
ACMAT1	Acyl-[acyl-carrier-protein]:malonyl-[acyl-carrier-protein] C-acyltransferase (decarboxylating)	[c] : acACP + h + malACP --> ACP + actACP + co2	3	Membrane Lipid Metabolism	Ppro_1041	FabB2	EC-2.3.1.41
ACONT	aconitase	[c] : cit <==> icit	3	Citrate Cycle (TCA)	Ppro_1734	AcnB	EC-4.2.1.3
ACOTA	acetylornithine transaminase	[c] : acorn + akg <==> acg5sa + glu-L	3	Amino Acid Metabolism	Ppro_3026	ArgD	EC-2.6.1.11
ACt6	acetate transport in/out via proton symport	ac[e] + h[e] <==> ac[c] + h[c]	1	Transport			TC-2.A.1.13
ACTD	acetoin dehydrogenase	[c] : actn-R + nad --> diact + h + nadh	3	Carbohydrates and related molecules	Ppro_2968	BudC	EC-1.1.1.5
ACTD2	Acetoin dehydrogenase	[c] : actn-R + coa + nad --> acald + accoa + h + nadh	3	Carbohydrates and related molecules	Ppro_1134+Ppro_1137+Ppro_1133+Ppro_1132, Ppro_1137+Ppro_1131+Ppro_1133+Ppro_1135, Ppro_1137+Ppro_1131+Ppro_1133+Ppro_1132, Ppro_1134+Ppro_1137+Ppro_1133+Ppro_1135	AcoABCLa, AcoABCL1, AcoABCL, AcoABCL1a
ACTD3	Acetoin dehydrogenase	[c] : actn-S + coa + nad --> acald + accoa + h + nadh	2	Carbohydrates and related molecules	Ppro_1134+Ppro_1137+Ppro_1133+Ppro_1132, Ppro_1137+Ppro_1131+Ppro_1133+Ppro_1135, Ppro_1137+Ppro_1131+Ppro_1133+Ppro_1132, Ppro_1134+Ppro_1137+Ppro_1133+Ppro_1135	AcoABCL, AcoABCLa, AcoABCL1a, AcoABCL1
ACTNt1	(R)-acetoin transport in via fusion	actn-R[e] <==> actn-R[c]	2	Transport
ADCL	4-aminobenzoate synthase	[c] : 4adcho --> 4abz + h + pyr	3	Amino Acid Metabolism	Ppro_2687	PabABC
ADCOBAK	Adenosyl cobinamide kinase	[c] : adcoba + atp --> adcobap + adp + h	3	Vitamins & Cofactor Biosynthesis	Ppro_2684	CobU
ADCOBAS	adenosylcobinamide-phosphate synthase	[c] : 1ap2ol + adcobhex --> adcoba + h2o	3	Vitamins & Cofactor Biosynthesis	Ppro_1007	CbiB
ADCOBHEXS	adenosylcobyric acid synthase	[c] : adcobdam + (4) atp + (4) gln-L + (4) h2o --> adcobhex + (4) adp + (4) glu-L + (4) h + (4) pi	3	Vitamins & Cofactor Biosynthesis	Ppro_1008	CbiP-CbiH
ADCPS2	adenosylcobinamide-phosphate synthase	[c] : 1ap2olp + adcobhex + atp --> adcobap + adp + h + pi	3	Vitamins & Cofactor Biosynthesis	Ppro_1007	CbiB
ADCS	4-amino-4-deoxychorismate synthase	[c] : chor + gln-L --> 4adcho + glu-L	3	Amino Acid Metabolism	Ppro_2687	PabABC
ADK1	adenylate kinase	[c] : amp + atp <==> (2) adp	3	Nucleotide Metabolism	Ppro_0845	Adk	EC-2.7.4.3
ADK2	adenylate kinase (Inorganic triphosphate)	[c] : amp + pppi <==> adp + ppi	3	Nucleotide Metabolism	Ppro_0845	Adk	EC-2.7.4.3
ADK3	guanylate kinase (aMP:gTP)	[c] : amp + gtp <==> adp + gdp	3	Nucleotide Metabolism	Ppro_0845	Adk	EC-2.7.4.8
ADK4	adentylate kinase (ITP)	[c] : amp + itp <==> adp + idp	3	Nucleotide Metabolism	Ppro_0845	Adk
ADNK1	adenosine kinase	[c] : adn + atp --> adp + amp + h	3	Nucleotide Metabolism	Ppro_0845	Adk	EC-2.7.1.20
ADPRDP	ADPribose diphosphatase	[c] : adprib + h2o --> amp + (2) h + r5p	3	Nucleotide Metabolism	Ppro_1003	NudF	EC-3.6.1.13
ADPT	adenine phosphoribosyltransferase	[c] : ade + prpp --> amp + ppi	3	Nucleotide Metabolism	Ppro_2627	Apt	EC-2.4.2.7
ADSK	adenylyl-sulfate kinase	[c] : aps + atp --> adp + h + paps	3	Cysteine Metabolism	Ppro_0279+Ppro_0280	CysDNC	EC-2.7.1.25
ADSL1	adenylosuccinate lyase	[c] : dcamp --> amp + fum	3	Nucleotide Metabolism	Ppro_1233	PurB	EC-4.3.2.2
ADSL2	adenylosuccinate lyase	[c] : 25aics --> aicar + fum	3	Nucleotide Metabolism	Ppro_1233	PurB	EC-4.3.2.2
ADSS	adenylosuccinate synthetase	[c] : asp-L + gtp + imp --> dcamp + gdp + (2) h + pi	3	Nucleotide Metabolism	Ppro_0679	PurA	EC-6.3.4.4
AGMHE	ADP-D-glycero-D-manno-heptose epimerase	[c] : adphep-D,D --> adphep-L,D	3	Cell Envelope Biosynthesis	Ppro_3396	RfaD	EC-5.1.3.20
AGPAT	1-acylglycerol-3-phosphate O-acyltransferase	[c] : 12dag3p + coa --> 1ag3p + acoa	3	Lipid & Cell Wall Metabolism	Ppro_2804, Ppro_0547, Ppro_1043	PlsC, PlsC1, PlsC2	EC-2.3.1.51
AGPR	N-acetyl-g-glutamyl-phosphate reductase	[c] : acg5sa + nadp + pi <==> acg5p + h + nadph	3	Amino Acid Metabolism	Ppro_2940	ArgC	EC-1.2.1.38
AHC	adenosylhomocysteinase	[c] : ahcys + h2o <==> adn + hcys-L	3	Amino Acid Metabolism	Ppro_0257	AhcY	EC-3.3.1.1
AHCYSNS	adenosylhomocysteine nucleosidase	[c] : ahcys + h2o --> ade + rhcys	2	Nucleotide Metabolism	Ppro_0471, Ppro_3123	Pfs1, Pfs2	EC-3.2.2.9
AHMMPS	4-amino-5-hydroxymethyl-2-methylpyrimidine synthetase	[c] : air + h2o --> 4ahmmp + gcald + (0.5) o2 + pi	2	Vitamins & Cofactor Biosynthesis	Ppro_2688, Ppro_2501	ThiC2, ThiC
AICART	phosphoribosylaminoimidazolecarboxamide formyltransferase	[c] : 10fthf + aicar <==> fprica + thf	3	Purine and Pyrimidine Biosynthesis	Ppro_2497	PurH	EC-2.1.2.3
AIRC	phosphoribosylaminoimidazole carboxylase	[c] : air + co2 --> 5aizc + h	3	Nucleotide Metabolism	Ppro_2494	PurE	EC-4.1.1.21
AKP1	alkaline phosphatase (Dihydroneopterin)	[c] : ahdt + (3) h2o --> dhnpt + (2) h + (3) pi	3	Phosphate and sulfur	Ppro_1441	PhoB	EC-3.1.3.1
ALA_Dt6	D-alanine transport in/out via proton symport	ala-D[e] + h[e] <==> ala-D[c] + h[c]	3	Transport, Extracellular	Ppro_2130	CycA	TC-2.A.3.1
ALA_Lt6	L-alanine transport in/out via proton symport	ala-L[e] + h[e] <==> ala-L[c] + h[c]	3	Transport, Extracellular	Ppro_2130	CycA	TC-2.A.25
ALAALA	D-alanine-D-alanine ligase (reversible)	[c] : (2) ala-D + atp <==> adp + alaala + h + pi	3	Lipid & Cell Wall Metabolism	Ppro_3135	Ddl	EC-6.3.2.4
ALAR	alanine racemase	[c] : ala-L <==> ala-D	3	Lipid & Cell Wall Metabolism	Ppro_2499	Alr	EC-5.1.1.1
ALATA_L	L-alanine transaminase	[c] : akg + ala-L <==> glu-L + pyr	3	Amino Acid Metabolism	Ppro_0774	AlaT	EC-2.6.1.2
ALATRS	Alanyl-tRNA synthetase	[c] : ala-L + atp + trnaala --> alatrna + amp + ppi	3	Alanine Metabolism	Ppro_3029	AlaS	EC-6.1.1.7
ALCD2x	alcohol dehydrogenase (ethanol: NAD)	[c] : etoh + nad <==> acald + h + nadh	3	Other	Ppro_1023, Ppro_0711, Ppro_1995	Adh4_7, Adh4, Adh4_7a	EC-1.1.1.1
ALCD2y	alcohol dehydrogenase (ethanol, NADP)	[c] : etoh + nadp <==> acald + h + nadph	3	Other	Ppro_1995	Adh4	EC-1.1.1.2
ALCD3	alcohol dehydrogenase (propanol: NAD)	[c] : nad + ppoh <==> h + nadh + ppal	1	Other			EC-1.1.1.1
ALCD4	alcohol dehydrogenase (butanol: NAD)	[c] : btoh + nad <==> btal + h + nadh	1	Other			EC-1.1.1.1
ALDD2x	aldehyde dehydrogenase (acetaldehyde, NAD)	[c] : acald + h2o + nad --> ac + (2) h + nadh	3	Amino Acid Metabolism	Ppro_2119	AldH	EC-1.2.1.3
ALKPr	alkaline phosphatase	[c] : dhap + h2o <==> dha + pi	3	Phosphate and sulfur	Ppro_1441	PhoB	EC-3.1.3.1
AMAA	N-acetylmuramoyl-L-alanine amidase	[c] : acmama + h2o --> acmam + ala-L	3	Lipid & Cell Wall Metabolism	Ppro_1164	AmiA1	EC-3.5.1.28
AMALT1	Amylomaltase (maltotriose)	[c] : malt + malttr --> glc-D + maltttr	3	Alternate Carbon Metabolism	Ppro_1778, Ppro_3113	MalQ, MalQ1	EC-2.4.1.25
AMALT2	Amylomaltase (maltotetraose)	[c] : malt + maltttr --> glc-D + maltpt	3	Alternate Carbon Metabolism	Ppro_1778, Ppro_3113	MalQ, MalQ1	EC-2.4.1.25
AMALT3	Amylomaltase (maltopentaose)	[c] : malt + maltpt --> glc-D + malthx	3	Alternate Carbon Metabolism	Ppro_1778, Ppro_3113	MalQ1, MalQ	EC-2.4.1.25
AMALT4	Amylomaltase (maltohexaose)	[c] : malt + malthx --> glc-D + malthp	3	Alternate Carbon Metabolism	Ppro_1778, Ppro_3113	MalQ, MalQ1	EC-2.4.1.25
AMAOT	adenosylmethionine-8-amino-7-oxononanoate transaminase	[c] : 8aonn + amet <==> amob + dann	3	Cofactor and Prosthetic Group Biosynthesis	Ppro_1261	BioAec	EC-2.6.1.62
AMMQT8_2	S-adenosylmethione:2-demethylmenaquinone methyltransferase	[c] : 2dmmq8 + amet --> ahcys + h + mqn8	2	Vitamins & Cofactor Biosynthesis	Ppro_2538	UbiE
AMPMS	4-amino-2-methyl-5-phosphomethylpyrimidine synthetase	[c] : air + h2o --> 4ampm + (2) for + (4) h	3	Thiamine Metabolism	Ppro_1140	ThiC
ANPRT	anthranilate phosphoribosyltransferase	[c] : anth + prpp --> ppi + pran	3	Amino Acid Metabolism	Ppro_0856	TrpD	EC-2.4.2.18
ANS1	anthranilate synthase	[c] : chor + gln-L --> anth + glu-L + h + pyr	3	Amino Acid Metabolism	Ppro_1629, Ppro_1630	TrpE+TrpG	EC-4.1.3.27
ANTIMt1	antimonite transporter via uniport	antim[c] --> antim[e]	3	Transport	Ppro_0978, Ppro_1933	ArsB2, ArsB	TC-2.A.59
AOXS	8-amino-7-oxononanoate synthase	[c] : ala-L + h + pmcoa <==> 8aonn + co2 + coa	3	Biotin Metabolism	Ppro_2081, Ppro_2648	BioF, BioF1	EC-2.3.1.47
APAT	apolipoprotein N-acyl transferase	[c] : accoa + h2o + thdp <==> acamoxm + coa	3	Amino Acid Metabolism	Ppro_2030	CutE	EC-Undetermined
APRAUR	5-amino-6-(5-phosphoribosylamino)uracil reductase	[c] : 5apru + h + nadph --> 5aprbu + nadp	3	Riboflavin Metabolism	Ppro_1643	RibD	EC-1.1.1.193
APSPT	adenosine 5'-phosphosulfate reductase;	[c] : aps + trdrd <==> amp + (2) h + so3 + trdox	1	Amino Acid Metabolism
ARGDC	arginine decarboxylase	[c] : arg-L + h --> agm + co2	3	Amino Acid Metabolism	Ppro_2510	SpeA	EC-4.1.1.19
ARGSL	argininosuccinate lyase	[c] : argsuc <==> arg-L + fum	3	Amino Acid Metabolism	Ppro_3021	ArgH	EC-4.3.2.1
ARGSS	argininosuccinate synthase	[c] : asp-L + atp + citr-L --> amp + argsuc + h + ppi	3	Amino Acid Metabolism	Ppro_3024	ArgG	EC-6.3.4.5
ARGTRS	Arginyl-tRNA synthetase	[c] : arg-L + atp + trnaarg --> amp + argtrna + ppi	3	Amino Acid Metabolism	Ppro_1126	ArgS	EC-6.1.1.19
ARSNAt1	Arsenate transporter	arsna[c] --> arsna[e]	3	Transport	Ppro_0978, Ppro_1933	ArsB2, ArsB
ARSt1	arsenite transporter via uniport	arsni2[c] --> arsni2[e]	3	Transport	Ppro_0978, Ppro_1933	ArsB2, ArsB
ASAD	aspartate-semialdehyde dehydrogenase	[c] : aspsa + nadp + pi <==> 4pasp + h + nadph	3	Amino Acid Metabolism	Ppro_0263, Ppro_0262	Asd, Asd1	EC-1.2.1.11
ASNS1	asparagine synthase (glutamine-hydrolysing)	[c] : asp-L + atp + gln-L + h2o --> amp + asn-L + glu-L + h + ppi	3	Amino acids and related molecules	Ppro_0266, Ppro_2381	AsnB1, AsnB	EC-6.3.5.4
ASNTRS	Asparaginyl-tRNA synthetase	[c] : asn-L + atp + trnaasn --> amp + asntrna + ppi	3	Amino Acid Metabolism	Ppro_1747	AsnS	EC-6.1.1.22
ASP1DC	aspartate 1-decarboxylase	[c] : asp-L + h --> ala-B + co2	3	Cofactor and Prosthetic Group Biosynthesis	Ppro_3360, Ppro_1064	PanD, Gad	EC-4.1.1.11
ASPCT	aspartate carbamoyltransferase	[c] : asp-L + cbp --> cbasp + h + pi	3	Nucleotide Metabolism	Ppro_2439	PyrB	EC-2.1.3.2
ASPK	aspartate kinase	[c] : asp-L + atp <==> 4pasp + adp	3	Amino Acid Metabolism	Ppro_2227	AspK	EC-2.7.2.4
ASPO1	L-aspartate oxidase	[c] : asp-L + nad --> (2) h + iasp + nadh	3	Amino Acid Metabolism	Ppro_1776	NadB
ASPT	L-aspartase	[c] : asp-L --> fum + nh4	3	Alanine and Aspartate Metabolism	Ppro_0709, Ppro_1551	AspA, AspA1	EC-4.3.1.1
ASPTA1	aspartate transaminase	[c] : akg + asp-L <==> glu-L + oaa	3	Amino Acid Metabolism	Ppro_1150, Ppro_2161, Ppro_2923, Ppro_1077	AspB3, AspB, AspB1, AspB2	EC-2.6.1.1
ASPTRS	Aspartyl-tRNA synthetase	[c] : asp-L + atp + trnaasp --> amp + asptrna + ppi	3	Amino Acid Metabolism	Ppro_2274	AspS	EC-6.1.1.12
ATO	acetate CoA-transferase	[c] : ac + succoa --> accoa + succ	3	Central Metabolism	Ppro_0455	AtoA1	EC-2.8.3.8
ATPM	ATP maintenance requirment	[c] : atp + h2o --> adp + h + pi	1	Energy Metabolism			EC-3.6.1.15
ATPPRT	ATP phosphoribosyltransferase	[c] : atp + prpp --> ppi + prbatp	3	Histidine Metabolism	Ppro_2908, Ppro_2811	HisG2, HisG	EC-2.4.2.17
ATPS4	ATP synthase (four protons for one ATP)	adp[c] + (4) h[e] + pi[c] --> atp[c] + (3) h[c] + h2o[c]	2	Transport	Ppro_1556+Ppro_1560+Ppro_1559+Ppro_1557+Ppro_1561+Ppro_1558+Ppro_1554+Ppro_1562+Ppro_1555, Ppro_0757+Ppro_0755+Ppro_0758+Ppro_0754+Ppro_0752+Ppro_0751+Ppro_0756+Ppro_0753+Ppro_0759	AtpABCDEFGHI1, AtpABCDEFGHI	EC-3.6.3.14,
BACCL	biotin-[acetyl-CoA-carboxylase] ligase	[c] : atp + btn + h --> btamp + ppi	3	Vitamins & Cofactor Biosynthesis	Ppro_0806	BirA	EC-6.3.4.15
BCOALIG	benzoate CoA ligase	[c] : atp + bz + coa <==> amp + benzcoa + ppi	3	Aromatic Compound degradation	Ppro_3201, Ppro_1577	BclA1, BclA	EC-6.2.1.25
BTALD	Butyraldehyde dehydrogenase	[c] : btal + coa + nad --> btcoa + h + nadh	3	Alternate Carbon Metabolism	Ppro_1923, Ppro_0899	AdhE2, AdhE	EC-1.2.1.10
BTDD-RR	(R,R)-butanediol dehydrogenase	[c] : btd-RR + nad <==> actn-R + h + nadh	3	Carbohydrates and related molecules	Ppro_1148	YdjL	EC-1.1.1.4
BTDD-SS	(S,S)-butanediol dehydrogenase	[c] : btd-SS + nad <==> actn-S + h + nadh	3	Carbohydrates and related molecules	Ppro_2968	BudC	EC-1.1.1.76
BTDt1-RR	(R,R)-butanediol transport in/out via diffusion reversible	btd-RR[c] <==> btd-RR[e]	1	Transport
BTDt1-SS	(S,S)-butanediol transport in/out via diffusion reversible	btd-SS[c] <==> btd-SS[e]	1	Transport
BTMAT1	Butyryl-[acyl-carrier protein]:malonyl-CoA C-acyltransferase	[c] : 2beACP + h + nadh --> butACP + nad	2	Fatty Acid Synthesis	Ppro_2761	FabI	EC-1.3.1.10
BTOHt1	Butanol export (diffusion)	btoh[c] <==> btoh[e]	1	Transport
BTS	Biotin synthase	[c] : dtbt + (2) s --> btn + h + h2s	3	Vitamins & Cofactor Biosynthesis	Ppro_1259	BioB	EC-2.8.1.6
BUTKr	butyrate kinase	[c] : atp + but <==> adp + butpi	1	Carbohydrates and related molecules			EC-2.7.2.7
BUTt2	Butyrate transport via proton symport, reversible	but[e] + h[e] <==> but[c] + h[c]	1	Transport
C120SN	Fatty acid biosynthesis (n-C12:0)	[c] : actACP + (14) h + (4) malACP + (10) nadph --> (4) ACP + (4) co2 + ddcaACP + (5) h2o + (10) nadp	3	Fatty Acid Biosynthesis	Ppro_1041	FabB2
C140SN	Fatty acid biosynthesis (n-C14:0)	[c] : actACP + (17) h + (5) malACP + (12) nadph --> (5) ACP + (5) co2 + (6) h2o + myrsACP + (12) nadp	3	Fatty Acid Biosynthesis	Ppro_1041	FabB2
C141SN	Fatty acid biosynthesis (n-C14:1)	[c] : actACP + (16) h + (5) malACP + (11) nadph --> (5) ACP + (5) co2 + (6) h2o + (11) nadp + tdeACP	3	Fatty Acid Biosynthesis	Ppro_1041	FabB2
C160SN	Fatty acid biosynthesis (n-C16:0)	[c] : actACP + (20) h + (6) malACP + (14) nadph --> (6) ACP + (6) co2 + (7) h2o + (14) nadp + palmACP	3	Fatty Acid Biosynthesis	Ppro_1041	FabB2
C161SN	Fatty acid biosynthesis (n-C16:1)	[c] : actACP + (19) h + (6) malACP + (13) nadph --> (6) ACP + (6) co2 + (7) h2o + hdeACP + (13) nadp	3	Fatty Acid Biosynthesis	Ppro_1041	FabB2
C181SN	Fatty acid biosynthesis (n-C18:1)	[c] : actACP + (22) h + (7) malACP + (15) nadph --> (7) ACP + (7) co2 + (8) h2o + (15) nadp + octeACP	3	Fatty Acid Biosynthesis	Ppro_1041	FabB2
CA2abc	calcium transport via ABC system	atp[c] + ca2[e] + h2o[c] --> adp[c] + ca2[c] + h[c] + pi[c]	2	Transport	Ppro_1614, Ppro_2420	Cat2, Cat
CA2abc1	calcium efflux via ABC system	atp[c] + ca2[c] + h2o[c] --> adp[c] + ca2[e] + h[c] + pi[c]	2	Transport	Ppro_1614, Ppro_2420	Cat2, Cat
CAT	catalase	[c] : (2) h2o2 --> (2) h2o + o2	3	Unassigned	Ppro_1452, Ppro_1931	KatE, KatG	EC-1.11.1.6
CBIAT	Cobinamide adenyltransferase	[c] : atp + cbi + h2o <==> adcoba + pi + ppi	3	Vitamins & Cofactor Biosynthesis	Ppro_0553	BtuR	EC-2.5.1.17
CBLAT	cob(I)alamin adenosyltransferase	[c] : atp + cbl1 + h2o <==> cobamcoa + pi + ppi	3	Vitamins & Cofactor Biosynthesis	Ppro_0553	BtuR	EC-2.5.1.17
CBPS	carbamoyl-phosphate synthase (glutamine-hydrolysing)	[c] : (2) atp + gln-L + h2o + hco3 --> (2) adp + cbp + glu-L + (2) h + pi	3	Nucleotide Metabolism	Ppro_2434+Ppro_2437	CarAB	EC-6.3.5.5
CBSDC	Carboxynorspermidine decarboxylase	[c] : 2cddin + nad --> 56dhin + co2 + nadh	3	Other	Ppro_2513	NspC
CD2abc1	cadmium transport out via ABC system	atp[c] + cd2[c] + h2o[c] --> adp[c] + cd2[e] + h[c] + pi[c]	2	Transport	Ppro_3077	Cdp2	TC-3.A.3
CD2abc2	cadmium transport in via ABC system	atp[c] + cd2[e] + h2o[c] --> adp[c] + cd2[c] + h[c] + pi[c]	2	Transport	Ppro_3077	Cdp2	TC-3.A.3
CDGPT	CDPdiacylglycerol:sn-glycerol-3-phosphate 3-phosphatidyltransferase	[c] : cdpdag + glyc3p --> cmp + h + pglyp	3	Lipid & Cell Wall Metabolism	Ppro_1801	PgsA
CDPDSP	CDPdiacylglycerol-serine O-phosphatidyltransferase	[c] : cdpdag + ser-L --> cmp + h + ps	3	Lipid & Cell Wall Metabolism	Ppro_2462	PssA1	EC-2.7.8.8
CDPGD	CDP-glucose 4,6-dehydratase	[c] : cdpglc <==> cdpddg + h2o	3	Carbohydrate Metabolism	Ppro_3191	DdhB	EC-4.2.1.45
CDPMEK	4-(cytidine 5'-diphospho)-2-C-methyl-D-erythritol kinase	[c] : 4c2me + atp --> 2p4c2me + adp + h	3	Vitamins & Cofactor Biosynthesis	Ppro_0882	IspE
CHORM	chorismate mutase	[c] : chor --> pphn	3	Amino Acid Metabolism	Ppro_1417, Ppro_1775	PheA, PheA2	EC-5.4.99.5
CHORS	chorismate synthase	[c] : 3psme --> chor + pi	3	Amino Acid Metabolism	Ppro_2022	AroF	EC-4.2.3.5
CITL	Citrate lyase	[c] : cit --> ac + oaa	2	Citrate Cycle (TCA)	Ppro_1187+Ppro_1184+Ppro_1185	CitDEF	EC-4.1.3.6
CLPNS	cardiolipin synthetase	[c] : cdpdag + pgly --> cdlp + cmp + h	3	Other	Ppro_3418	Cls
Clt	chlorideion transport out via diffusion	cl[e] <==> cl[c]	2	Transport	Ppro_3122	ClC	TC-1.A.11
CO2DAMR	cob(II)yrinic acid a,c-diamide reductase	[c] : (2) co2dam + nadh --> (2) co1dam + h + nad	1	Vitamins & Cofactor Biosynthesis
CO2t	CO2 transport out via diffusion	co2[e] <==> co2[c]	1	Transport
Coabc	Cobalt transport via ABC system	atp[c] + cobalt2[e] + h2o[c] --> adp[c] + cobalt2[c] + h[c] + pi[c]	3	Transport	Ppro_1837+Ppro_3614+Ppro_1838	CbiMNQO2
COBALTt5	cobalt transport in/out via permease (no H+)	cobalt2[c] <==> cobalt2[e]	2	Transport	Ppro_2846, Ppro_2210	CorA1, CorA2	TC-1.A.35
COBPS	cobalamin-5'-phosphate synthase	[c] : adgcoba + rdmbzi --> cobamcoa + gmp + h	3	Vitamins & Cofactor Biosynthesis	Ppro_2686	CobS	EC-2.7.8.26
CPC2MT	precorrin-2 C20-methyltransferase	[c] : amet + copre2 --> ahcys + copre3 + h	3	Vitamins & Cofactor Biosynthesis	Ppro_3330	CbiL	EC-2.1.1.130
CPC3MT	precorrin-3B C17-methyltransferase	[c] : amet + copre3 + h --> ahcys + copre4	3	Vitamins & Cofactor Biosynthesis	Ppro_1008, Ppro_3081	CbiG, CbiP-CbiH	EC-2.1.1.131
CPC4MT	precorrin-4 C11-methyltransferase	[c] : amet + copre4 --> ahcys + copre5 + h	3	Vitamins & Cofactor Biosynthesis	Ppro_3082	CbiF	EC-2.1.1.133
CPC5MT	precorrin-5 C1-methyltransferase	[c] : amet + copre5 + h2o + (0.5) nadh --> acald + ahcys + copre6 + (1.5) h + (0.5) nad	3	Vitamins & Cofactor Biosynthesis	Ppro_1378	CbiD
CPC6MT	precorrin-6Y C5,15-methyltransferase (decarboxylating)	[c] : (2) amet + codhpre6 --> (2) ahcys + co2 + copre8 + h	3	Vitamins & Cofactor Biosynthesis	Ppro_3331	CbiE	EC-2.1.1.132
CPC6R	precorrin-6A reductase	[c] : copre6 + h + nadph --> codhpre6 + nadp	1	Vitamins & Cofactor Biosynthesis			EC-1.3.1.54
CPC8MM	precorrin-8X methylmutase	[c] : copre8 <==> cobrnt	3	Vitamins & Cofactor Biosynthesis	Ppro_1379, Ppro_1353	CbiC, CbiC1	EC-5.4.1.2
CPPPGOAN	Oxygen Independent coproporphyrinogen-III oxidase	[c] : (2) amet + cpppg3 + (2) fdxo-4:2 + (2) nadph --> (2) co2 + (2) dad-5 + (2) fdxr-4:2 + (2) h + (2) met-L + (2) nadp + pppg9	2	Vitamins & Cofactor Biosynthesis	Ppro_1385	HemN
CRET	creatininase	[c] : crtn + h2o --> creat	2	Amino Acid Metabolism	Ppro_1817	CreT	EC-3.5.2.10
CS	citrate synthase	[c] : accoa + h2o + oaa --> cit + coa + h	3	Central Metabolism	Ppro_1223	Cit	EC-2.3.3.1
CSND	Cytosine deaminase	[c] : csn + h + h2o --> nh4 + ura	2	Nucleotide Metabolism	Ppro_2229	YaaJ	EC-3.5.4.1
CTPS1	CTP synthase (NH3)	[c] : atp + nh4 + utp --> adp + ctp + (2) h + pi	3	Nucleotide Metabolism	Ppro_1660	PyrG	EC-6.3.4.2
CTPS2	CTP synthase (glutamine)	[c] : atp + gln-L + h2o + utp --> adp + ctp + glu-L + (2) h + pi	3	Nucleotide Metabolism	Ppro_1660	PyrG	EC-6.3.4.2
Cuabc	Copper transport via ABC system	atp[c] + cu2[e] + h2o[c] --> adp[c] + cu2[c] + h[c] + pi[c]	2	Transport	Ppro_2767, Ppro_0970, Ppro_0004, Ppro_0032	Cudp2, Cudp, Cudp3, Cudp1	TC-3.A.3
CYRDAAT	cob(I)yrinic acid a,c-diamide adenosyltransferase	[c] : atp + co1dam + h --> adcobdam + pppi	3	Vitamins & Cofactor Biosynthesis	Ppro_0553	BtuR	EC-2.5.1.17
CYRDAS	Cob(II)yrinate a,c-diamide synthase (glutamine-hydrolysing)	[c] : (4) atp + (2) cobrnt + (4) gln-L + (2) h2o --> (4) adp + (2) co2dam + (4) glu-L + (2) h + (2) ppi	3	Vitamins & Cofactor Biosynthesis	Ppro_2757	CbiA
CYSabc2	L-cysteine export via ABC system	atp[c] + cys-L[c] + h2o[c] --> adp[c] + cys-L[e] + h[c] + pi[c]	3	Transport	Ppro_3372+Ppro_3373	CydCD
CYSS	cysteine synthase	[c] : acser + h2s --> ac + cys-L	3	Amino Acid Metabolism	Ppro_3200, Ppro_1863	CysK2, CysK	EC-2.5.1.47
CYSTL	cystathionine b-lyase	[c] : cysth-L + h2o --> hcys-L + nh4 + pyr	3	Methionine Metabolism	Ppro_1992, Ppro_1862, Ppro_1861	Cylb, MalY, Cylb2	EC-4.4.1.8
CYSTRS	Cysteinyl-tRNA synthetase	[c] : atp + cys-L + trnacys --> amp + cystrna + ppi	3	Amino Acid Metabolism	Ppro_0249	CysS	EC-6.1.1.16
CYTBD	cytochrome oxidase bd (ubiquinol-8: 2 protons)	(2) h[c] + (0.5) o2[c] + ubq8h2[c] --> (2) h[e] + h2o[c] + ubq8[c]	3	Other	Ppro_3373+Ppro_1252+Ppro_1253+Ppro_3372	CydABCD
CYTK1	cytidylate kinase (CMP)	[c] : atp + cmp <==> adp + cdp	3	Nucleotide Metabolism	Ppro_1420	Cmk	EC-2.7.4.14
CYTK2	cytidylate kinase (dCMP)	[c] : atp + dcmp <==> adp + dcdp	3	Nucleotide Metabolism	Ppro_1420	Cmk	EC-2.7.4.14
DADK	deoxyadenylate kinase	[c] : atp + damp <==> adp + dadp	3	Nucleotide Metabolism	Ppro_0845	Adk	EC-2.7.4.11
DAHPS	3-deoxy-D-arabino-heptulosonate 7-phosphate synthetase	[c] : e4p + h2o + pep --> 2dda7p + pi	2	Amino Acid Metabolism	Ppro_0967, Ppro_1632, Ppro_2459, Ppro_2503	AroA3, AroG, AroG1, AroA2	EC-2.5.1.54
DAPDC	diaminopimelate decarboxylase	[c] : 26dap-M + h --> co2 + lys-L	3	Threonine and Lysine Metabolism	Ppro_1989	LysA	EC-4.1.1.20
DAPE	diaminopimelate epimerase	[c] : 26dap-LL <==> 26dap-M	3	Amino Acid Metabolism	Ppro_3243	DapF	EC-5.1.1.7
DB4PS	3,4-Dihydroxy-2-butanone-4-phosphate synthase	[c] : ru5p-D --> db4p + for + h	3	Cofactor and Prosthetic Group Biosynthesis	Ppro_0481, Ppro_1698	RibBec, RibAB
DBTS	dethiobiotin synthase	[c] : atp + co2 + dann --> adp + dtbt + (3) h + pi	2	Biotin Metabolism	Ppro_1260	BioD	EC-6.3.3.3
DCMPDA2ir	dCMP deaminase	[c] : dcmp + h + h2o --> dump + nh4	3	Nucleotide Metabolism	Ppro_1645	ComEB	EC-3.5.4.12
DCMPDA3ir	dCMP deaminase (CMP)	[c] : cmp + h + h2o --> nh4 + ump	3	Nucleotide Metabolism	Ppro_1645	ComEB	EC-3.5.4.12
DDMAT5	Dodecanoyl-[acyl-carrier protein]: malonyl-CoA C-acyltransferase	[c] : 2tddACP + h + nadh --> ddcaACP + nad	2	Fatty Acid Synthesis	Ppro_2761	FabI	EC-1.3.1.10
DEMAT4	Decanoyl-[acyl-carrier protein]:malonyl-CoA C-acyltransferase	[c] : 2tdeACP + h + nadh --> decACP + nad	2	Fatty Acid Synthesis	Ppro_2761	FabI	EC-1.3.1.10
DGK1	deoxyguanylate kinase (dGMP:ATP)	[c] : atp + dgmp <==> adp + dgdp	2	Nucleotide Metabolism	Ppro_2328	Gmk
DGTPH	dGTPase	[c] : dgtp + h2o --> dgsn + pppi	3	Nucleotide Metabolism	Ppro_2448	Dgt	EC-3.1.5.1
DHAD1	dihydroxy-acid dehydratase (2,3-dihydroxy-3-methylbutanoate)	[c] : 23dhmb --> 3mob + h2o	3	Amino Acid Metabolism	Ppro_2468	IlvD	EC-4.2.1.9
DHAD2	Dihydroxy-acid dehydratase (2,3-dihydroxy-3-methylpentanoate)	[c] : 23dhmp --> 3mop + h2o	3	Amino Acid Metabolism	Ppro_2468	IlvD
DHDPRy	dihydrodipicolinate reductase (NADPH)	[c] : 23dhdp + h + nadph --> nadp + thdp	3	Amino Acid Metabolism	Ppro_2924, Ppro_3111	DapB, DapB1	EC-1.3.1.26
DHDPS	dihydrodipicolinate synthase	[c] : aspsa + pyr --> 23dhdp + h + (2) h2o	3	Amino Acid Metabolism	Ppro_2925	DapA	EC-4.2.1.52
DHFOR2	dihydrofolate reductase	[c] : dhf + nadp <==> fol + nadph	1	Vitamins & Cofactor Biosynthesis			EC-1.5.1.3
DHFOR3	dihydrofolate reductase	[c] : fol + h + (2) nadph <==> (2) nadp + thf	1	Vitamins & Cofactor Biosynthesis			EC-1.5.1.3
DHFR	dihydrofolate reductase	[c] : dhf + h + nadph <==> nadp + thf	1	Vitamins & Cofactor Biosynthesis			EC-1.5.1.3
DHFS	dihydrofolate synthase	[c] : atp + dhpt + glu-L --> adp + dhf + h + pi	3	Vitamins & Cofactor Biosynthesis	Ppro_1246	FolC	EC-6.3.2.12
DHNAOT	1,4-dihydroxy-2-naphthoate octaprenyltransferase	[c] : dhna + nad + octdp --> 2dmmq8 + co2 + nadh + ppi	1	Other			EC-2.5.1
DHORD6	orotate reductase	[c] : dhor-S + nad <==> h + nadh + orot	3	Nitrogen Metabolism	Ppro_2526+Ppro_2527	PyrDK	EC-1.3.1.14
DHORTS	dihydroorotase	[c] : dhor-S + h2o <==> cbasp + h	3	Nucleotide Metabolism	Ppro_2438	PyrC	EC-3.5.2.3
DHPPDA2	diaminohydroxyphosphoribosylaminopyrimidine deaminase	[c] : 25dhpp + h + h2o --> 5apru + nh4	3	Riboflavin Metabolism	Ppro_1643	RibD	EC-3.5.4.26
DHPS1	dihydropteroate synthase	[c] : 2ahhmp + 4abz --> dhpt + h2o	2	Vitamins & Cofactor Biosynthesis	Ppro_2219	FolP	EC-2.5.1.15
DHPS3	dihydropteroate synthase	[c] : 2ahhmd + 4abz --> dhpt + ppi	2	Vitamins & Cofactor Biosynthesis	Ppro_2219	FolP	EC-2.5.1.15
DHQD1	3-dehydroquinate dehydratase	[c] : 3dhq <==> 3dhsk + h2o	3	Tyrosine, Tryptophan, and Phenylalanine Metabolism	Ppro_2301	AroD2	EC-4.2.1.10
DHQS	3-dehydroquinate synthase	[c] : 2dda7p --> 3dhq + pi	3	Amino Acid Metabolism	Ppro_2021	AroB	EC-4.2.3.4
D-LACt2	D-lactate transport via proton symport	h[e] + lac-D[e] <==> h[c] + lac-D[c]	3	Transport	Ppro_2622	LctP2
DMATT	dimethylallyltranstransferase	[c] : dmpp + ipdp --> grdp + ppi	3	Other	Ppro_2331	IspA	EC-2.5.1.1
DMOCT	3-deoxy-manno-octulosonate cytidylyltransferase	[c] : ctp + kdo --> ckdo + ppi	3	Other	Ppro_1659	KdsB	EC-2.7.7.38
DMPPS	1-hydroxy-2-methyl-2-(E)-butenyl 4-diphosphate reductase (dmpp)	[c] : h + h2mb4p + nadh --> dmpp + h2o + nad	2	Vitamins & Cofactor Biosynthesis	Ppro_1421	LytB
DOLPMT	Dolichyl-phosphate D-mannosyltransferase	[c] : dolp + gdpman --> dolmanp + gdp	2	Glycan Biosynthesis and Metabolism	Ppro_2490	Dpm1	EC-2.4.1.83
DPCOAK	dephospho-CoA kinase	[c] : atp + dpcoa --> adp + coa + h	3	Vitamins & Cofactor Biosynthesis	Ppro_2297	CoaE	EC-2.7.1.24
DPR	2-dehydropantoate 2-reductase	[c] : 2dhp + h + nadph --> nadp + pant-R	1	Cofactor and Prosthetic Group Biosynthesis	Ppro_2565	PanE	EC-1.1.1.169
DTMPK	dTMP kinase	[c] : atp + dtmp <==> adp + dtdp	2	Nucleotide Metabolism	Ppro_1708	Tmk1	EC-2.7.4.9
DUTPDP	dUTP diphosphatase	[c] : dutp + h2o --> dump + h + ppi	2	Nucleotide Salvage Pathways	Ppro_2102	Dutec	EC-3.6.1.23
DXPRI	1-deoxy-D-xylulose-5-phosphate reductoisomerase	[c] : dxyl5p + h + nadph <==> 2me4p + nadp	3	Lipid & Cell Wall Metabolism	Ppro_2042	Dxr
DXPS	1-deoxy-D-xylulose 5-phosphate synthase	[c] : g3p + h + pyr --> co2 + dxyl5p	3	Vitamins & Cofactor Biosynthesis	Ppro_1274, Ppro_2330	Dxs2, Dxs1	EC-2.2.1.7
ECOAH1	3-hydroxyacyl-CoA dehydratase (3-hydroxybutanoyl-CoA)	[c] : 3hbycoa <==> b2coa + h2o	2	Lipids	Ppro_0310	YsiB	EC-4.2.1.17
ECOAH2	3-hydroxyacyl-CoA dehydratase (3-hydroxyhexanoyl-CoA)	[c] : 3hhcoa <==> h2o + hx2coa	2	Lipids	Ppro_0310	YsiB	EC-4.2.1.17
ECOAH2c	enoyl-CoA hydratase, bacterial	[c] : 2mp2coa + h2o <==> hibcoa	2	Lipids	Ppro_0310	YsiB	EC-4.2.1.17
ECOAH3	3-hydroxyacyl-CoA dehydratase (3-hydroxyoctanoyl-CoA)	[c] : 3hocoa <==> h2o + oc2coa	2	Lipids	Ppro_0310	YsiB	EC-4.2.1.17
ECOAH4	3-hydroxyacyl-CoA dehydratase (3-hydroxydecanoyl-CoA)	[c] : 3hdcoa <==> dc2coa + h2o	2	Lipids	Ppro_0310	YsiB	EC-4.2.1.17
ECOAH5	3-hydroxyacyl-CoA dehydratase (3-hydroxydodecanoyl-CoA)	[c] : 3hddcoa <==> h2o + trans-dd2coa	2	Lipids	Ppro_0310	YsiB	EC-4.2.1.17
ECOAH6	3-hydroxyacyl-CoA dehydratase (3-hydroxytetradecanoyl-CoA)	[c] : 3htdcoa <==> h2o + td2coa	2	Lipids	Ppro_0310	YsiB	EC-4.2.1.17
ECOAH7	3-hydroxyacyl-CoA dehydratase (3-hydroxyhexadecanoyl-CoA)	[c] : 3hhdcoa <==> h2o + hdd2coa	2	Lipids	Ppro_0310	YsiB	EC-4.2.1.17
ECOAH9	2-Methylprop-2-enoyl-CoA (2-Methylbut-2-enoyl-CoA)	[c] : 2mb2coa + h2o <==> 3hmbcoa	2	Lipids	Ppro_0310	YsiB	EC-4.2.1.17
EDTXS2	Endotoxin Synthesis (myristoyl transferase)	[c] : kdo2lipid4L + myrsACP --> ACP + lipa	3	Cell Envelope Biosynthesis	Ppro_2891	MsbB
EDTXS4	Endotoxin Synthesis (myristoyl transferase)	[c] : kdo2lipid4p + myrsACP --> ACP + lipa_cold	3	Cell Envelope Biosynthesis	Ppro_2891	MsbB
ENO	enolase	[c] : 2pg <==> h2o + pep	3	Central Metabolism	Ppro_1699	Eno	EC-4.2.1.11
EPPP	exopolyphosphatase	[c] : h2o + polypi --> h + pi	3	Other	Ppro_1812	Ppx1	EC-3.6.1.11
ETHAAL	ethanolamine ammonia-lyase	[c] : etha --> acald + nh4	3	Cell Envelope Biosynthesis	Ppro_1294	EutBC	EC-4.3.1.7
ETOHt1	ethanol transport in/out via diffusion	etoh[e] <==> etoh[c]	1	Transport
FA120ACPH	fatty-acyl-ACP hydrolase	[c] : ddcaACP + h2o <==> ACP + ddca + h	2	Fatty Acid Biosynthesis	Ppro_3087	FatB	EC-3.1.2.14
FA140ACPH	fatty-acyl-ACP hydrolase	[c] : h2o + myrsACP <==> ACP + h + ttdca	2	Fatty Acid Biosynthesis	Ppro_3087	FatB	EC-3.1.2.14
FA141ACPH	fatty-acyl-ACP hydrolase	[c] : h2o + tdeACP <==> ACP + h + ttdcea	2	Fatty Acid Biosynthesis	Ppro_3087	FatB	EC-3.1.2.14
FA160ACPH	fatty-acyl-ACP hydrolase	[c] : h2o + palmACP <==> ACP + h + hdca	2	Fatty Acid Biosynthesis	Ppro_3087	FatB	EC-3.1.2.14
FA161ACPH	fatty-acyl-ACP hydrolase	[c] : h2o + hdeACP <==> ACP + h + hdcea	2	Fatty Acid Biosynthesis	Ppro_3087	FatB	EC-3.1.2.14
FA180ACPH	fatty-acyl-ACP hydrolase	[c] : h2o + ocdACP <==> ACP + h + ocdca	2	Fatty Acid Biosynthesis	Ppro_3087	FatB	EC-3.1.2.14
FA181ACPH	fatty-acyl-ACP hydrolase	[c] : h2o + octeACP <==> ACP + h + ocdcea	2	Fatty Acid biosynthesis	Ppro_3087	FatB	EC-3.1.2.14
FA182ACPH	fatty-acyl-ACP hydrolase	[c] : h2o + ocdcyaACP <==> ACP + h + ocdcya	2	Fatty Acid Biosynthesis	Ppro_3087	FatB	EC-3.1.2.14
FACOAL140	fatty-acid--CoA ligase (tetradecanoate)	[c] : atp + coa + ttdca <==> amp + ppi + tdcoa	3	Fatty Acid Metabolism	Ppro_0635	FadD2	EC-6.2.1.3
FACOAL140(ISO)	fatty-acid--CoA ligase (Iso-C14:0)	[c] : atp + coa + fa1 <==> amp + fa1coa + ppi	3	Lipids	Ppro_2737, Ppro_3312	YhfL1, YhfL2	EC-6.2.1.3
FACOAL150(anteiso)	fatty-acid--CoA ligase (anteiso-C15:0)	[c] : atp + coa + fa4 <==> amp + fa4coa + ppi	3	Lipids	Ppro_2737, Ppro_3312	YhfL1, YhfL2	EC-6.2.1.3
FACOAL150(ISO)	fatty-acid--CoA ligase (Iso-C15:0)	[c] : atp + coa + fa3 <==> amp + fa3coa + ppi	3	Lipids	Ppro_2737, Ppro_3312	YhfL2, YhfL1	EC-6.2.1.3
FACOAL160	fatty-acid--CoA ligase (hexadecanoate)	[c] : atp + coa + hdca <==> amp + pmtcoa + ppi	3	Lipids	Ppro_2737, Ppro_3312	YhfL1, YhfL2	EC-6.2.1.3
FACOAL160(ISO)	fatty-acid--CoA ligase (Iso-C16:0)	[c] : atp + coa + fa6 <==> amp + fa6coa + ppi	3	Lipids	Ppro_2737, Ppro_3312	YhfL1, YhfL2	EC-6.2.1.3
FACOAL160i	fatty-acid--CoA ligase (hexadecanoate)	[c] : atp + coa + hdca --> amp + pmtcoa + ppi	3	Fatty Acid Metabolism	Ppro_0635	FadD2	EC-6.2.1.3
FACOAL161	fatty-acid--CoA ligase (hexadecenoate)	[c] : atp + coa + hdcea <==> amp + hdcoa + ppi	2	Lipids	Ppro_2975	YhfL	EC-6.2.1.3
FACOAL161(ISO)	fatty-acid--CoA ligase (Iso-C16:1)	[c] : atp + coa + fa5 <==> amp + fa5coa + ppi	3	Lipids	Ppro_2737, Ppro_3312	YhfL2, YhfL1	EC-6.2.1.3
FACOAL161i	fatty-acid--CoA ligase (hexadecenoate)	[c] : atp + coa + hdcea --> amp + hdcoa + ppi	3	Fatty Acid Metabolism	Ppro_0635	FadD2	EC-6.2.1.3
FACOAL170(anteiso)	fatty-acid--CoA ligase (anteiso-C17:0)	[c] : atp + coa + fa12 <==> amp + fa12coa + ppi	3	Lipids	Ppro_2737, Ppro_3312	YhfL2, YhfL1	EC-6.2.1.3
FACOAL170(ISO)	fatty-acid--CoA ligase (Iso-C17:0)	[c] : atp + coa + fa11 <==> amp + fa11coa + ppi	3	Lipids	Ppro_2737, Ppro_3312	YhfL2, YhfL1	EC-6.2.1.3
FACOAL171(anteiso)	fatty-acid--CoA ligase (anteiso-C17:1)	[c] : atp + coa + fa10 <==> amp + fa10coa + ppi	3	Lipids	Ppro_2737, Ppro_3312	YhfL2, YhfL1	EC-6.2.1.3
FACOAL171(ISO)	fatty-acid--CoA ligase (Iso-C17:1)	[c] : atp + coa + fa9 <==> amp + fa9coa + ppi	3	Lipids	Ppro_2737, Ppro_3312	YhfL2, YhfL1	EC-6.2.1.3
FACOAL180	fatty-acid--CoA ligase (octadecanoate)	[c] : atp + coa + ocdca <==> amp + ppi + strcoa	3	Lipids	Ppro_2737, Ppro_3312	YhfL2, YhfL1	EC-6.2.1.3
FACOAL180i	fatty-acid--CoA ligase (octadecanoate)	[c] : atp + coa + ocdca --> amp + ppi + strcoa	3	Fatty Acid Metabolism	Ppro_0635	FadD2	EC-6.2.1.3
FACOAL181	fatty-acid--CoA ligase (octadecenoate)	[c] : atp + coa + ocdcea <==> amp + odecoa + ppi	3	Lipids	Ppro_2737, Ppro_3312	YhfL1, YhfL2	EC-6.2.1.3
FACOAL181i	fatty-acid--CoA ligase (octadecenoate)	[c] : atp + coa + ocdcea --> amp + odecoa + ppi	3	Fatty Acid Metabolism	Ppro_0635	FadD2	EC-6.2.1.3
FBA	fructose-bisphosphate aldolase	[c] : fdp <==> dhap + g3p	3	Glycolysis/Gluconeogenesis	Ppro_1877	FbaA	EC-4.1.2.13
FBP	fructose-bisphosphatase	[c] : fdp + h2o --> f6p + pi	3	Central Metabolism	Ppro_1809	Fbp	EC-3.1.3.11
FCLPA	L-fuculose 1-phosphate aldolase	[c] : fc1p <==> dhap + lald-L	3	Alternate Carbon Metabolism	Ppro_2452	FucA	EC-4.1.2.17
FCLT	Heme B synthesis reaction	[c] : fe2 + ppp9 --> h + pheme	3	Vitamins & Cofactor Biosynthesis	Ppro_2601	HemH	EC-4.99.1.1
FE2abc	iron (II) transport via ABC system	atp[c] + fe2[e] + h2o[c] --> adp[c] + fe2[c] + h[c] + pi[c]	3	Transport	Ppro_0914, Ppro_0932, Ppro_0030	FeoB1, FeoB2a, FeoB2
FEDCabc	iron (III) dicitrate transport via ABC system	atp[c] + (2) cit[e] + fe3[e] + h2o[c] --> adp[c] + (2) cit[c] + fe3[c] + h[c] + pi[c]	3	Transport	Ppro_1523+Ppro_1522+Ppro_1532+Ppro_1536	FecC
FERRICHabc	ferrichrome transport via ABC system	atp[c] + ferrich[e] + h2o[c] --> adp[c] + ferrich[c] + h[c] + pi[c]	3	Transport	Ppro_1298+Ppro_1297+Ppro_1296	FecABC
FMETTRS	Methionyl-tRNA formyltransferase	[c] : 10fthf + mettrna --> fmettrna + thf	2	Other function	Ppro_0673, Ppro_0271	Fmt, Fmt1	EC-2.1.2.9
FMNAT	FMN adenylyltransferase	[c] : atp + fmn + h --> fad + ppi	3	Riboflavin Metabolism	Ppro_2427	RibC	EC-2.7.7.2
FNOR	ferredoxin-NADP reductase	[c] : fdxr-4:2 + h + nadp <==> fdxo-4:2 + nadph	1	Energy Metabolism			EC-1.18.1.2
FRD5	succinate dehydrogenase (menaquinone 7)	[c] : mqn7 + succ <==> fum + mql7	2	Central Metabolism	Ppro_2396+Ppro_2397+Ppro_2398	Frd	EC-1.3.5.1
FRTT	farnesyltranstransferase	[c] : frdp + ipdp --> ggdp + ppi	3	Lipid & Cell Wall Metabolism	Ppro_2001	IspB	EC-2.5.1.29
FTHFCL	5-formyltetrahydrofolate cyclo-ligase	[c] : 5fothf + atp --> adp + methf + pi	3	Vitamins & Cofactor Biosynthesis	Ppro_3162	Ftcl	EC-6.3.3.2
FUM	fumarase	[c] : fum + h2o <==> mal-L	3	Citrate Cycle (TCA)	Ppro_0892	FumB	EC-4.2.1.2
G1PACT	glucosamine-1-phosphate N-acetyltransferase	[c] : accoa + gam1p --> acgam1p + coa + h	3	Lipid & Cell Wall Metabolism	Ppro_0661	GlmU	EC-2.3.1.157
G1PTMT	glucose-1-phosphate thymidylyltransferase	[c] : dttp + g1p + h --> dtdpglc + ppi	3	Nucleotide Metabolism	Ppro_2457	RfbA	EC-2.7.7.24
G1SAT	glutamate-1-semialdehyde aminotransferase	[c] : glu1sa <==> 5aop	3	Vitamins & Cofactor Biosynthesis	Ppro_2562	HemL	EC-5.4.3.8
G3PD1	glycerol-3-phosphate dehydrogenase (NAD)	[c] : glyc3p + nad <==> dhap + h + nadh	3	Central Metabolism	Ppro_0225	GpsA	EC-1.1.1.94
G3PD2	glycerol-3-phosphate dehydrogenase (NADP)	[c] : glyc3p + nadp <==> dhap + h + nadph	3	Central Metabolism	Ppro_0225	GpsA	EC-1.1.1.94
G5SADs	L-glutamate 5-semialdehyde dehydratase (spontaneous)	[c] : glu5sa <==> 1pyr5c + h + h2o	1	Amino Acid Metabolism
G5SD	glutamate-5-semialdehyde dehydrogenase	[c] : glu5p + h + nadph --> glu5sa + nadp + pi	3	Amino Acid Metabolism	Ppro_3336	ProA	EC-1.2.1.41
G6PDHy	glucose 6-phosphate dehydrogenase	[c] : g6p + nadp <==> 6pgl + h + nadph	3	Pentose Phosphate Pathway	Ppro_2216	Zwf	EC-1.1.1.49
GALT	galactose-1-phosphate uridylyltransferase	[c] : gal1p + h + utp <==> ppi + udpgal	3	Carbohydrate Metabolism	Ppro_0244	GalT	EC-2.7.7.10
GALU	UTP-glucose-1-phosphate uridylyltransferase	[c] : g1p + h + utp <==> ppi + udpg	3	Lipid & Cell Wall Metabolism	Ppro_0642	GalU	EC-2.7.7.9
GAPD	glyceraldehyde-3-phosphate dehydrogenase (NAD)	[c] : g3p + nad + pi <==> 13dpg + h + nadh	3	Central Metabolism	Ppro_0511	Gap2	EC-1.2.1.12
GAPD_NAD	glyceraldehyde-3-phosphate dehydrogenase (phosphorylating)	[c] : g3p + nad + pi --> 13dpg + h + nadh	3	Central Metabolism	Ppro_1754	GapA	EC-1.2.1.12
GAPDy1	glyceraldehyde-3-phosphate dehydrogenase (NADP)	[c] : g3p + h2o + nadp --> 3pg + (2) h + nadph	3	Central Metabolism	Ppro_2294	GapN	EC-1.2.1.9
GARFT	phosphoribosylglycinamide formyltransferase	[c] : 10fthf + gar <==> fgam + h + thf	3	Nucleotide Metabolism	Ppro_1806	PurN	EC-2.1.2.2
GART	Phosphoribosylglycinamide formyltransferase 2	[c] : atp + for + gar --> adp + fgam + h + pi	3	Purine and Pyrimidine Biosynthesis	Ppro_1455	PurT	EC-Undetermined
GCCa	part of glycine-cleavage complex	[c] : gly + h + lpro --> alpro + co2	3	Amino Acid Metabolism	Ppro_1638, Ppro_1640+Ppro_1639, Ppro_2015	GcvH2+GcvP1, GcvH1+GcvP1	EC-1.4.4.2
GCCb	part of glycine cleavage complex	[c] : alpro + thf --> dhlpro + mlthf + nh4	3	Amino Acid Metabolism	Ppro_1634	GcvT	EC-2.1.2.10
GDMANE	GDP-4-dehydro-6-deoxy-D-mannose epimerase	[c] : gdpddm <==> gdpofuc	3	Lipid & Cell Wall Metabolism	Ppro_1487	Fcl
GDPMD	GDPmannose 4,6-dehydratase	[c] : gdpman --> gdpddm + h2o	3	Lipid & Cell Wall Metabolism	Ppro_3235	Gmd	EC-4.2.1.47
GF6PTA	glutamine-fructose-6-phosphate transaminase	[c] : f6p + gln-L --> gam6p + glu-L	3	Lipid & Cell Wall Metabolism	Ppro_0309	GlmS	EC-2.6.1.16
GGTT	geranylgeranyltranstransferase	[c] : ggdp + ipdp --> pendp + ppi	3	Lipid & Cell Wall Metabolism	Ppro_2001	IspB
GHMT	glycine hydroxymethyltransferase	[c] : ser-L + thf <==> gly + h2o + mlthf	3	Amino Acid Metabolism	Ppro_1787	GlyA	EC-2.1.2.1
GK1	guanylate kinase (GMP:ATP)	[c] : atp + gmp <==> adp + gdp	3	Nucleotide Metabolism	Ppro_2328	Gmk	EC-2.7.4.8
GLCP	glycogen phosphorylase	[c] : glycogen + pi --> g1p	3	Carbohydrate Metabolism	Ppro_0579, Ppro_3244, Ppro_2206	GlgP2, GlgP1, GlgP	EC-2.4.1.1
GLCS1	glycogen synthase (ADPGlc)	[c] : adpglc --> adp + glycogen + h	3	Carbohydrate Metabolism	Ppro_0462	GlgA1	EC-2.4.1.21
GLGC	glucose-1-phosphate adenylyltransferase	[c] : atp + g1p + h --> adpglc + ppi	1	Carbohydrate Metabolism			EC-2.7.7.27
GLNS	glutamine synthetase	[c] : atp + glu-L + nh4 --> adp + gln-L + h + pi	3	Amino Acid Metabolism	Ppro_1724	GlnA	EC-6.3.1.2
GLNSP3i	glutamine synthetase (uaagmda)	[c] : atp + nh4 + uaagmda --> adp + h + pi + uaagtmda	3	Lipid & Cell Wall Metabolism	Ppro_1724	GlnA
GLNTRS	Glutaminyl-tRNA synthetase	[c] : atp + gln-L + trnagln --> amp + glntrna + ppi	3	Amino Acid Metabolism	Ppro_1765	GlnS	EC-6.1.1.18
GLU5K	glutamate 5-kinase	[c] : atp + glu-L --> adp + glu5p	3	Amino Acid Metabolism	Ppro_2819	ProB	EC-2.7.2.11
GLUADT	glutaminyl-tRNA synthase (glutamine-hydrolysing)	[c] : atp + gln-L + glutrna + h2o --> adp + glntrna + glu-L + h + pi	2	Other	Ppro_2946+Ppro_2947+Ppro_2948	GatABC
GLUDxi	glutamate dehydrogenase (NAD)	[c] : glu-L + h2o + nad --> akg + h + nadh + nh4	3	Amino acids and related molecules	Ppro_1753	RocG	EC-1.4.1.2
GLUDy	glutamate dehydrogenase (NADP)	[c] : glu-L + h2o + nadp <==> akg + h + nadph + nh4	3	Amino Acid Metabolism	Ppro_3325	GudB	EC-1.4.1.4
GLUN	glutaminase	[c] : gln-L + h2o --> glu-L + nh4	3	Amino Acid Metabolism	Ppro_2852	Gls	EC-3.5.1.2
GLUPRT	glutamine phosphoribosyldiphosphate amidotransferase	[c] : gln-L + h2o + prpp --> glu-L + ppi + pram	3	Nucleotide Metabolism	Ppro_1239	PurF	EC-2.4.2.14
GLUR	glutamate racemase	[c] : glu-D <==> glu-L	3	Amino Acid Metabolism	Ppro_1473	MurI	EC-5.1.1.3
GLUSz	glutamate synthase (Ferredoxin)	[c] : akg + fdxr-4:2 + gln-L + (2) h <==> fdxo-4:2 + (2) glu-L	3	Amino Acid Metabolism	Ppro_0873	GltF	EC-1.4.7.1
GLUTRR	glutamyl-tRNA reductase	[c] : glutrna + h + nadph --> glu1sa + nadp + trnaglu	3	Vitamins & Cofactor Biosynthesis	Ppro_3218	HemA	EC-1.2.1.70
GLUTRS	Glutamyl-tRNA synthetase	[c] : atp + glu-L + trnaglu --> amp + glutrna + ppi	3	Vitamins & Cofactor Biosynthesis	Ppro_3313, Ppro_3212	GltX1, GltX2	EC-6.1.1.17
GLYCK	glycerate kinase	[c] : atp + glyc-R --> 3pg + adp + h	3	Glyoxylate Metabolism	Ppro_2781	GlxK	EC-2.7.1.31
GLYCLTt2r	glycolate transport via proton symport, reversible	glyclt[e] + h[e] <==> glyclt[c] + h[c]	3	Transport	Ppro_2622	LctP2
GLYCTO10	glycolate oxidase	[c] : glyclt + o2 --> glx + h2o2	3	Carbohydrates and related molecules	Ppro_0686+Ppro_3103	GlcDF2	EC-1.1.3.15
GLYCTO2	Glycolate oxidase	[c] : glyclt + ubq8 --> glx + ubq8h2	3	Carbohydrates and related molecules	Ppro_0686+Ppro_3103	GlcDF2
GLYCTO3	Glycolate oxidase	[c] : glyclt + mqn8 --> glx + mql8	3	Carbohydrates and related molecules	Ppro_0686+Ppro_3103	GlcDF2
GLYCTO4	Glycolate oxidase	[c] : 2dmmq8 + glyclt --> 2dmmql8 + glx	3	Carbohydrates and related molecules	Ppro_0686+Ppro_3103	GlcDF2
GLYD	glycerate dehydrogenase	[c] : h + hpyr + nadh <==> glyc-R + nad	3	Central Metabolism	Ppro_2026, Ppro_1841, Ppro_2817	HprA, HprA2, HprA1	EC-1.1.1.29
GLYt6	glycine transport in/out via proton symport	gly[e] + h[e] <==> gly[c] + h[c]	3	Transport, Extracellular	Ppro_2130	CycA	TC-2.A.3.1
GLYTRS	Glycyl-tRNA synthetase	[c] : atp + gly + trnagly --> amp + glytrna + ppi	3	Amino Acid Metabolism	Ppro_2921+Ppro_2920	GlyQS	EC-6.1.1.14
GMHEPAT	D-glycero-D-manno-hepose 1-phosphate adenyltransferase	[c] : atp + gmh1p + h --> adphep-D,D + ppi	3	Cell Envelope Biosynthesis	Ppro_3406	RfaEec
GMHEPK	D-glycero-D-manno-heptose 7-phosphate kinase	[c] : atp + gmh7p --> adp + gmh17bp + h	3	Cell Envelope Biosynthesis	Ppro_3406	RfaEec
GMPS2	GMP synthase (glutamine-hydrolysing)	[c] : atp + gln-L + h2o + xmp --> amp + glu-L + gmp + (2) h + ppi	3	Purine and Pyrimidine Biosynthesis	Ppro_2004	GuaA	EC-6.3.5.2
GOFUCR	GDP-4-oxo-L-fucose reductase	[c] : gdpofuc + h + nadph --> gdpfuc + nadp	3	Lipid & Cell Wall Metabolism	Ppro_1487	Fcl
GRTT	geranyltranstransferase	[c] : grdp + ipdp --> frdp + ppi	2	Other	Ppro_2331	IspA	EC-2.5.1.10
GSADH	L-glutamate 5-semialdehyde dehydrogenase	[c] : glu5sa + h2o + nad --> glu-L + (2) h + nadh	3	Amino Acid Metabolism	Ppro_0290	PyrcPrd	EC-1.5.1.12
GSHPO	glutathione peroxidase	[c] : (2) gthrd + h2o2 --> gthox + (2) h2o	2	Other	Ppro_2768	Gpo1	EC-1.11.1.9
GTHRDabc	Glutathione export via ABC system	atp[c] + gthrd[c] + h2o[c] --> adp[c] + gthrd[e] + h[c] + pi[c]	3	Transport	Ppro_3372+Ppro_3373	CydCD
GTPCII	GTP cyclohydrolase II	[c] : gtp + (3) h2o --> 25dhpp + for + (2) h + ppi	3	Vitamins & Cofactor Biosynthesis	Ppro_1698	RibAB	EC-3.5.4.25
GTPDPK	GTP diphosphokinase	[c] : atp + gtp --> amp + gdptp + h	3	Nucleotides and nucleic acids	Ppro_2326	RelA	EC-2.7.6.5
GUAPRTr	guanine phosphoribosyltransferase	[c] : gua + prpp <==> gmp + ppi	3	Nucleotide Metabolism	Ppro_2869	Hpt	EC-2.4.2.8
GUAt2	guanine transport in via proton symport	gua[e] + h[e] --> gua[c] + h[c]	3	Transport	Ppro_2868	PbuG
H2Ot5	H2O transport via diffusion	h2o[e] <==> h2o[c]	1	Transport
HBUHL1	(3R)-3-Hydroxybutanoyl-[acyl-carrier-protein] hydro-lyase	[c] : 3hbACP --> 2beACP + h2o	2	Fatty Acid Synthesis	Ppro_2885, Ppro_0510	FabAZ1, FabAZ	EC-4.2.1.58
HBUR1	(3R)-3-Hydroxybutanoyl-[acyl-carrier protein]:NADP+ oxidoreductase	[c] : actACP + h + nadph --> 3hbACP + nadp	2	Fatty Acid Synthesis	Ppro_1039, Ppro_1783, Ppro_1571	FabG1, FabG, FabG2	EC-1.1.1.100
HBZOPT	4-hydroxybenzoate octaprenyltransferase	[c] : 4hbz + octdp --> 3ophb + ppi	3	Other	Ppro_2097, Ppro_0459	UbiA, UbiA2	EC-2.5.1
HCITS	homocitrate synthase	[c] : accoa + akg + h2o --> coa + h + hcit	3	Amino Acid Metabolism	Ppro_3295	NifV	EC-4.1.3.21
HCO3E	carbonate dehydratase (HCO3 equilibration reaction)	[c] : co2 + h2o <==> h + hco3	3	Nonenzymatic Chemical Reactions	Ppro_1711, Ppro_2841, Ppro_2401	CynT1, CynT, CynT2	EC-4.2.1.1
HDDHL5	(3R)-3-Hydroxydodecanoyl-[acyl-carrier-protein] hydro-lyase	[c] : 3hddACP --> 2tddACP + h2o	2	Fatty Acid Synthesis	Ppro_2885, Ppro_0510	FabAZ1, FabAZ	EC-4.2.1.58
HDDR5	3R)-3-Hydroxydodecanoyl-[acyl-carrier-protein]:NADP+ oxidoreductase	[c] : 3oxddACP + h + nadph --> 3hddACP + nadp	2	Fatty Acid Synthesis	Ppro_1039, Ppro_1783, Ppro_1571	FabG2, FabG1, FabG	EC-1.1.1.100
HDEHL4	(3R)-3-Hydroxydecanoyl-[acyl-carrier-protein] hydro-lyase	[c] : 3hdeACP --> 2tdeACP + h2o	2	Fatty Acid Synthesis	Ppro_2885, Ppro_0510	FabAZ, FabAZ1	EC-4.2.1.60
HDER4	(3R)-3-Hydroxydecanoyl-[acyl-carrier-protein]:NADP+ oxidoreductase	[c] : 3oxdeACP + h + nadph --> 3hdeACP + nadp	2	Fatty Acid Synthesis	Ppro_1039, Ppro_1783, Ppro_1571	FabG, FabG2, FabG1	EC-1.1.1.100
HDH5	hydrogen dehydrogenase, NADP-reducing	[c] : h2 + nadp <==> h + nadph	3	Energy Metabolism	Ppro_3344+Ppro_3343+Ppro_1548+Ppro_3345	HndABCD2	EC-1.12.1.3
HDMAT7	Hexadecanoyl-[acyl-carrier protein]:malonyl-CoA C-acyltransferase	[c] : nad + palmACP <==> h + hdeACP + nadh	2	Fatty Acid Synthesis	Ppro_2761	FabI	EC-1.3.1.10
HEMAT2	Hexanoyl-[acyl-carrier protein]:malonyl-CoA C-acyltransferase	[c] : 2theACP + h + nadh --> hexACP + nad	2	Fatty Acid Synthesis	Ppro_2761	FabI	EC-1.3.1.10
HEPTT	trans-heptaprenyltranstransferase	[c] : hepdp + ipdp --> octdp + ppi	3	Lipid & Cell Wall Metabolism	Ppro_2001	IspB
HEXTT	trans-hexaprenyltranstransferase	[c] : hexdp + ipdp --> hepdp + ppi	3	Lipid & Cell Wall Metabolism	Ppro_2001	IspB	EC-2.5.1.30
HHDHL7	(3R)-3-Hydroxypalmitoyl-[acyl-carrier-protein] hydro-lyase	[c] : 3hpaACP --> h2o + hdeACP	2	Fatty Acid Synthesis	Ppro_2885, Ppro_0510	FabAZ1, FabAZ	EC-4.2.1.58
HHDR7	(3R)-3-Hydroxypalmitoyl-[acyl-carrier-protein]:NADP+ oxidoreductase	[c] : 3oxhdACP + h + nadph --> 3hpaACP + nadp	3	Fatty Acid Synthesis	Ppro_1039, Ppro_1783, Ppro_1571	FabG, FabG1, FabG2	EC-1.1.1.100
HHYHL2	(3R)-3-Hydroxyhexanoyl-[acyl-carrier-protein] hydro-lyase	[c] : 3hhACP --> 2theACP + h2o	2	Fatty Acid Synthesis	Ppro_2885, Ppro_0510	FabAZ, FabAZ1	EC-4.2.1.58
HHYR2	(3R)-3-Hydroxyhexanoyl-[acyl-carrier-protein]:NADP+ oxidoreductase	[c] : 3oxhACP + h + nadph --> 3hhACP + nadp	2	Fatty Acid Synthesis	Ppro_1039, Ppro_1783, Ppro_1571	FabG1, FabG2, FabG	EC-1.1.1.100
HIBD	3-hydroxyisobutyrate dehydrogenase	[c] : 3hmp + nad --> 2mop + h + nadh	2	Amino Acid Metabolism	Ppro_2167	MmsB1	EC-1.1.1.31
HISTD	histidinol dehydrogenase	[c] : h2o + histd + (2) nad --> (3) h + his-L + (2) nadh	3	Amino Acid Metabolism	Ppro_2907	HisD	EC-1.1.1.23
HISTP	histidinol-phosphatase	[c] : h2o + hisp --> histd + pi	3	Amino Acid Metabolism	Ppro_2458	HisB2	EC-3.1.3.15
HISTRS	Histidyl-tRNA synthetase	[c] : atp + his-L + trnahis --> amp + histrna + ppi	3	Amino Acid Metabolism	Ppro_0680, Ppro_1446	HisS, HisS2	EC-6.1.1.21
HMBS	hydroxymethylbilane synthase	[c] : h2o + (4) ppbng --> hmbil + (4) nh4	3	Cofactor and Prosthetic Group Biosynthesis	Ppro_3216	HemC	EC-2.5.1.61
HMPK1	hydroxymethylpyrimidine kinase (ATP)	[c] : 4ahmmp + atp --> 4ampm + adp + h	3	Vitamins & Cofactor Biosynthesis	Ppro_2500	ThiD	EC-2.7.1.49
HMPK2	hydroxymethylpyrimidine kinase (CTP)	[c] : 4ahmmp + ctp --> 4ampm + cdp + h	3	Vitamins & Cofactor Biosynthesis	Ppro_2500	ThiD	EC-2.7.1.49
HMPK3	hydroxymethylpyrimidine kinase (UTP)	[c] : 4ahmmp + utp --> 4ampm + h + udp	3	Vitamins & Cofactor Biosynthesis	Ppro_2500	ThiD	EC-2.7.1.49
HMPK4	hydroxymethylpyrimidine kinase (GTP)	[c] : 4ahmmp + gtp --> 4ampm + gdp + h	3	Vitamins & Cofactor Biosynthesis	Ppro_2500	ThiD	EC-2.7.1.49
HOCHL3	((3R)-3-Hydroxyoctanoyl-[acyl-carrier-protein] hydro-lyase	[c] : 3hocACP --> 2toceACP + h2o	2	Fatty Acid Synthesis	Ppro_2885, Ppro_0510	FabAZ, FabAZ1	EC-4.2.1.58
HOCR3	(3R)-3-Hydroxyoctanoyl-[acyl-carrier-protein]:NADP+ oxidoreductase	[c] : 3oxocACP + h + nadph --> 3hocACP + nadp	2	Fatty Acid Synthesis	Ppro_1039, Ppro_1783, Ppro_1571	FabG2, FabG, FabG1	EC-1.1.1.100
HODHL8	(3R)-3-Hydroxyoctadecanoyl-[acyl-carrier-protein] hydro-lyase	[c] : 3hocdacp --> 2tocdACP + h2o	2	Fatty Acid Synthesis	Ppro_2885, Ppro_0510	FabAZ, FabAZ1	EC-4.2.1.58
HODR8	(3R)-3-Hydroxyoctadecanoyl-[acyl-carrier-protein]:NADP+ oxidoreductase	[c] : 3oxocdacp + h + nadph --> 3hocdacp + nadp	2	Fatty Acid Synthesis	Ppro_1039, Ppro_1783, Ppro_1571	FabG, FabG1, FabG2	EC-1.1.1.100
HP5CD	3-hydroxy-1-pyrroline-5-carboxylate dehydrogenase	[c] : 1p3h5c + (2) h2o + nad --> 4hglu + h + nadh	3	Amino Acid Metabolism	Ppro_0290	PyrcPrd	EC-1.5.1.12
HPOD	1-pyrroline-5-carboxylate dehydrogenase	[c] : Lhpro + fad --> 1p3h5c + fadh2 + h	3	Amino Acid Metabolism	Ppro_0290	PyrcPrd	EC-1.5.1.12
HPPK	2-amino-4-hydroxy-6-hydroxymethyldihydropteridine diphosphokinase	[c] : 2ahhmp + atp --> 2ahhmd + amp + h	3	Vitamins & Cofactor Biosynthesis	Ppro_0465	FolK	EC-2.7.6.3
HSAT	Acetyl-CoA:L-homoserine O-acetyltransferase	[c] : accoa + hom-L <==> achms + coa	3	Amino Acid Metabolism	Ppro_3328	MetA1	EC-2.3.1.31
HSDy	homoserine dehydrogenase (NADPH)	[c] : hom-L + nadp <==> aspsa + h + nadph	3	Amino Acid Metabolism	Ppro_1375	Hom	EC-1.1.1.3
HSK	homoserine kinase	[c] : atp + hom-L --> adp + h + phom	1	Amino Acid Metabolism			EC-2.7.1.39
HSTPT	histidinol-phosphate transaminase	[c] : glu-L + imacp --> akg + h + hisp	3	Amino Acid Metabolism	Ppro_2906, Ppro_1573	HisC01, HisC	EC-2.6.1.9
HSTPTr	histidinol-phosphate transaminase	[c] : glu-L + imacp <==> akg + h + hisp	3	Amino acids and related molecules	Ppro_2906, Ppro_1573	HisC, HisC01	EC-2.6.1.9
HTDHL6	(3R)-3-Hydroxytetradecanoyl-[acyl-carrier-protein] hydro-lyase	[c] : 3htdACP --> h2o + tdeACP	3	Fatty Acid Synthesis	Ppro_2885, Ppro_0510	FabAZ, FabAZ1	EC-4.2.1.58
HTDR6	3R)-3-Hydroxytetradecanoyl-[acyl-carrier-protein]:NADP+ oxidoreductase	[c] : 3oxtdACP + h + nadph --> 3htdACP + nadp	2	Fatty Acid Synthesis	Ppro_1039, Ppro_1783, Ppro_1571	FabG, FabG1, FabG2	EC-1.1.1.100
HXANt2	hypoxanthine transport in via proton symport	h[e] + hxan[e] --> h[c] + hxan[c]	3	Transport	Ppro_2868	PbuG
HXPRT	hypoxanthine phosphoribosyltransferase (Hypoxanthine)	[c] : hxan + prpp --> imp + ppi	3	Nucleotide Metabolism	Ppro_2869	Hpt	EC-2.4.2.8
ICDHy	isocitrate dehydrogenase (NADP)	[c] : icit + nadp <==> akg + co2 + nadph	3	Carbohydrates and related molecules	Ppro_0617	Icd	EC-1.1.1.42
ICHORT	isochorismatase	[c] : h2o + ichor --> 23ddhb + pyr	2	Vitamins & Cofactor Biosynthesis	Ppro_2796, Ppro_1887	EntB, EntB1	EC-3.3.2.1
IG3PS	Imidazole-glycerol-3-phosphate synthase	[c] : gln-L + prlp --> aicar + eig3p + glu-L + (2) h	3	Amino Acid Metabolism	Ppro_2918+Ppro_2916	HisF
IGPDH	imidazoleglycerol-phosphate dehydratase	[c] : eig3p + h --> h2o + imacp	3	Amino Acid Metabolism	Ppro_2905	HisB	EC-4.2.1.19
IGPS	indole-3-glycerol-phosphate synthase	[c] : 2cpr5p + h --> 3ig3p + co2 + h2o	3	Amino Acid Metabolism	Ppro_0855	TrpC	EC-4.1.1.48
ILEabc	L-isoleucine transport via ABC system	atp[c] + h2o[c] + ile-L[e] --> adp[c] + h[c] + ile-L[c] + pi[c]	2	Transport	Ppro_1715+Ppro_1718+Ppro_1717+Ppro_1716+Ppro_1714	AzlCD
ILETA	isoleucine transaminase	[c] : akg + ile-L <==> 3mop + glu-L	3	Amino Acid Metabolism	Ppro_1407	IlvE	EC-2.6.1.42
ILETRS	Isoleucyl-tRNA synthetase	[c] : atp + ile-L + trnaile --> amp + iletrna + ppi	3	Valine, Leucine, and Isoleucine Metabolism	Ppro_3411	IleS	EC-6.1.1.5
IMPC	IMP cyclohydrolase	[c] : h2o + imp <==> fprica	3	Purine and Pyrimidine Biosynthesis	Ppro_2497	PurH	EC-3.5.4.10
IMPD	IMP dehydrogenase	[c] : h2o + imp + nad --> h + nadh + xmp	3	Nucleotide Metabolism	Ppro_2005	GuaB	EC-1.1.1.205
IOR	indolepyruvate ferredoxin oxidoreductase	[c] : coa + (2) fdox + indpyr <==> co2 + (2) fdred + h + indaccoa	3	Tyrosine, Tryptophan, and Phenylalanine Metabolism	Ppro_1709+Ppro_1710	IorAB1	EC-Undetermined
IOR2	indolepyruvate ferredoxin oxidoreductase (phenylpyvurate)	[c] : coa + (2) fdox + phpyr <==> co2 + (2) fdred + h + phaccoa	3	Tyrosine, Tryptophan, and Phenylalanine Metabolism	Ppro_1709+Ppro_1710	IorAB1	EC-Undetermined
IOR3	indolepyruvate ferredoxin oxidoreductase (hydroxyphenylpyvurate)	[c] : 34hpp + coa + (2) fdox <==> 4hphaccoa + co2 + (2) fdred + h	3	Tyrosine, Tryptophan, and Phenylalanine Metabolism	Ppro_1709+Ppro_1710	IorAB1
IPDPS	1-hydroxy-2-methyl-2-(E)-butenyl 4-diphosphate reductase (ipdp)	[c] : h + h2mb4p + nadh --> h2o + ipdp + nad	2	Vitamins & Cofactor Biosynthesis	Ppro_1421	LytB
IPMD	3-isopropylmalate dehydrogenase	[c] : 3c2hmp + nad --> 3c4mop + h + nadh	3	Amino Acid Metabolism	Ppro_0261	LeuB	EC-1.1.1.85
IPPMIa	3-isopropylmalate dehydratase	[c] : 3c2hmp <==> 2ippm + h2o	3	Amino Acid Metabolism	Ppro_1926+Ppro_1925, Ppro_0775+Ppro_0776	LeuCD, LeuCD1	EC-4.2.1.33
IPPMIb	2-isopropylmalate hydratase	[c] : 2ippm + h2o <==> 3c3hmp	3	Amino Acid Metabolism	Ppro_1926+Ppro_1925, Ppro_0775+Ppro_0776	LeuCD1, LeuCD
IPPS	2-isopropylmalate synthase	[c] : 3mob + accoa + h2o --> 3c3hmp + coa + h	3	Amino Acid Metabolism	Ppro_2258, Ppro_0640	LeuA, LeuA2	EC-4.1.3.12
ITPASE	dITP pyrophosphatase	[c] : ditp + h2o --> dimp + ppi	2	Nucleotide Metabolism	Ppro_2256	IxpP	EC-Undetermined
KARA1	ketol-acid reductoisomerase (2,3-dihydroxy-3-methylbutanoate)	[c] : 23dhmb + nadp <==> alac-S + h + nadph	3	Amino Acid Metabolism	Ppro_2464	IlvC	EC-1.1.1.86
KARA2	ketol-acid reductoisomerase (2-Acetolactate)	[c] : 2ahbut + h + nadph <==> 23dhmp + nadp	3	Amino Acid Metabolism	Ppro_2464	IlvC	EC-1.1.1.86
KAS1	b-ketoacyl synthetase (Iso-C14:0)	[c] : (14) h + ibcoa + (5) malcoa + (10) nadph --> (5) co2 + (6) coa + fa1 + (4) h2o + (10) nadp	1	Fatty Acid Metabolism			EC-2.3.1.41
KAS3	b-ketoacyl synthetase (Iso-C15:0)	[c] : (14) h + ivcoa + (5) malcoa + (10) nadph --> (5) co2 + (6) coa + fa3 + (4) h2o + (10) nadp	1	Fatty Acid Metabolism			EC-2.3.1.41
KAS4	b-ketoacyl synthetase (Anteiso-C15:0)	[c] : 2mbcoa + (14) h + (5) malcoa + (10) nadph --> (5) co2 + (6) coa + fa4 + (4) h2o + (10) nadp	1	Fatty Acid Metabolism			EC-2.3.1.41
KAS9	b-ketoacyl synthetase (Iso-C17:1)	[c] : (16) h + ivcoa + (6) malcoa + (11) nadph --> (6) co2 + (7) coa + fa9 + (5) h2o + (11) nadp	1	Fatty Acid Metabolism			EC-2.3.1.41
KDOPP	3-deoxy-manno-octulosonate-8-phosphatase	[c] : h2o + kdo8p --> kdo + pi	3	Cell Envelope Biosynthesis	Ppro_1087	KdoP	EC-3.1.3.45
KDOPS	2-dehydro-3-deoxy-phosphooctonate aldolase	[c] : ara5p + h2o + pep --> kdo8p + pi	3	Lipid & Cell Wall Metabolism	Ppro_1661	KdsA	EC-4.1.2.16
Kt6	potassium transport in/out via proton symport	h[e] + k[e] <==> h[c] + k[c]	3	Transport	Ppro_2052, Ppro_0762	KefC2, Kup	TC-2.A.38
LDH_L	L-lactate dehydrogenase	[c] : lac-L + nad <==> h + nadh + pyr	3	Central Metabolism	Ppro_2272	MLdh	EC-1.1.1.27
LEUabc	L-leucine transport via ABC system	atp[c] + h2o[c] + leu-L[e] --> adp[c] + h[c] + leu-L[c] + pi[c]	3	Transport	Ppro_1715+Ppro_1718+Ppro_1717+Ppro_1716+Ppro_1714	AzlCD
LEUTA	leucine transaminase	[c] : akg + leu-L <==> 4mop + glu-L	3	Amino Acid Metabolism	Ppro_1407	IlvE	EC-2.6.1.42
LEUTRS	Leucyl-tRNA synthetase	[c] : atp + leu-L + trnaleu --> amp + leutrna + ppi	3	Valine, Leucine, and Isoleucine Metabolism	Ppro_1771	LeuS	EC-6.1.1.4
LGTHL	lactoylglutathione lyase	[c] : gthrd + mthgxl --> lgt-S	3	Methylglyoxal Metabolism	Ppro_1146	GloA3	EC-4.4.1.5
L-LACt2	L-lactate reversible transport via proton symport	h[e] + lac-L[e] <==> h[c] + lac-L[c]	3	Transport	Ppro_2622	LctP2
L-LACt3r	L-lactate transport via proton antiport	h[e] + lac-L[c] <==> h[c] + lac-L[e]	1	Transport
LPADSS	Lipid A disaccaride synthase	[c] : lipidX + u23ga --> h + lipidAds + udp	3	Lipid & Cell Wall Metabolism	Ppro_2889	LpxB	EC-2.4.1.182
LYSAM	lysine 2,3-aminomutase	[c] : lys-L <==> 36dahx	3	Amino acids and related molecules	Ppro_1179	KamA	EC-5.4.3.2
LYSt3	L-lysine transport out via proton antiport	h[e] + lys-L[c] --> h[c] + lys-L[e]	3	Transport	Ppro_1156, Ppro_1986	LysE1, LysE
LYSTRS	Lysyl-tRNA synthetase	[c] : atp + lys-L + trnalys --> amp + lystrna + ppi	3	Amino Acid Metabolism	Ppro_1797, Ppro_2879	LysS, LysS2	EC-6.1.1.6
MACPD	Malonyl-ACP decarboxylase	[c] : h + malACP --> acACP + co2	3	Membrane Lipid Metabolism	Ppro_1041	FabB2
MACPMT	Malonyl-CoA:[acyl-carrier-protein] S-malonyltransferase	[c] : ACP + malcoa --> coa + malACP	3	Fatty Acid Synthesis	Ppro_1782, Ppro_1567	FabD, FabD1	EC-2.3.1.39
MAN1PT1	mannose-1-phosphate guanylyltransferase	[c] : gtp + h + man1p --> gdpman + ppi	2	Central Metabolism	Ppro_0246	Mpg	EC-2.7.7.13
MAN1PT2	mannose-1-phosphate guanylyltransferase (GDP)	[c] : gdp + h + man1p --> gdpman + pi	2	Cell Envelope Biosynthesis	Ppro_2082	ManC	EC-2.7.7.22
MAN6PI	mannose-6-phosphate isomerase	[c] : man6p <==> f6p	3	Carbohydrate Metabolism	Ppro_2084	RfbAGs	EC-5.3.1.8
MCMAT2	Butyryl-[acyl-carrier protein]:malonyl-[acyl-carrier-protein]C-acyltransferase (decarboxylating)	[c] : butACP + h + malACP --> 3oxhACP + ACP + co2	2	Fatty Acid Synthesis	Ppro_1059, Ppro_1785, Ppro_1050	FabF1, FabF2, FabF	EC-2.3.1.41
MCMAT3	Hexanoyl-[acyl-carrier protein]:malonyl-[acyl-carrier-protein] C-acyltransferase	[c] : h + hexACP + malACP --> 3oxocACP + ACP + co2	2	Fatty Acid Synthesis	Ppro_1059, Ppro_1785, Ppro_1050	FabF2, FabF1, FabF	EC-2.3.1.41
MCMAT4	Octanoyl-[acyl-carrier protein]:malonyl-[acyl-carrier-protein] C-acyltransferase (decarboxylating)	[c] : h + malACP + octACP --> 3oxdeACP + ACP + co2	2	Fatty Acid Synthesis	Ppro_1059, Ppro_1785, Ppro_1050	FabF, FabF2, FabF1	EC-2.3.1.41
MCMAT5	Decanoyl-[acyl-carrier protein]:malonyl-[acyl-carrier-protein] C-acyltransferase	[c] : decACP + h + malACP --> 3oxddACP + ACP + co2	2	Fatty Acid Synthesis	Ppro_1059, Ppro_1785, Ppro_1050	FabF, FabF2, FabF1	EC-2.3.1.41
MCMAT6	Dodecanoyl-[acyl-carrier-protein]:malonyl-[acyl-carrier-protein] C-acyltransferase	[c] : ddcaACP + h + malACP --> 3oxtdACP + ACP + co2	2	Fatty Acid Synthesis	Ppro_1059, Ppro_1785, Ppro_1050	FabF, FabF1, FabF2	EC-2.3.1.41
MCMAT7	Tetradecanoyl-[acyl-carrier-protein]:malonyl-[acyl-carrier-protein] C-acyltransferase	[c] : h + malACP + myrsACP --> 3oxhdACP + ACP + co2	2	Fatty Acid Synthesis	Ppro_1059, Ppro_1785, Ppro_1050	FabF2, FabF, FabF1	EC-2.3.1.41
MCMAT8	Hexadecanoyl-[acyl-carrier-protein]:malonyl-[acyl-carrier-protein] C-acyltransferase	[c] : h + malACP + palmACP --> 3oxocdacp + ACP + co2	2	Fatty Acid Synthesis	Ppro_1059, Ppro_1785, Ppro_1050	FabF2, FabF, FabF1	EC-2.3.1.41
MCSNAH1r	5-Methylcytosine aminohydrolase	[c] : 5mcsn + h + h2o <==> nh4 + thym	2	Nucleotide Metabolism	Ppro_2229	YaaJ	EC-3.5.4.1
MDH	malate dehydrogenase	[c] : mal-L + nad <==> h + nadh + oaa	3	Central Metabolism	Ppro_2272	MLdh	EC-1.1.1.37
MECDPDH	2C-methyl-D-erythritol 2,4 cyclodiphosphate dehydratase	[c] : 2mecdp + nadh --> h2mb4p + h2o + nad	3	Vitamins & Cofactor Biosynthesis	Ppro_1790	IspG
MECDPS	2-C-methyl-D-erythritol 2,4-cyclodiphosphate synthase	[c] : 2p4c2me --> 2mecdp + cmp	3	Vitamins & Cofactor Biosynthesis	Ppro_0229	IspF
MEPCT	2-C-methyl-D-erythritol 4-phosphate cytidylyltransferase	[c] : 2me4p + ctp + h --> 4c2me + ppi	3	Other	Ppro_2835	IspD
METACH	O-Acetyl-L-homoserine acetate-lyase (adding methanethiol)	[c] : achms + h2s <==> ac + hcys-L	3	Amino Acid Metabolism	Ppro_1820	MetAC	EC-4.2.99.10
METAT	methionine adenosyltransferase	[c] : atp + h2o + met-L --> amet + pi + ppi	3	Amino Acid Metabolism	Ppro_0260, Ppro_2718	MetK, MetK2	EC-2.5.1.6
METS	methionine synthase	[c] : 5mthf + hcys-L --> h + met-L + thf	3	Amino Acid Metabolism	Ppro_1475	MetH	EC-2.1.1.13
METTRS	Methionyl-tRNA synthetase	[c] : atp + met-L + trnamet --> amp + mettrna + ppi	3	Amino Acid Metabolism	Ppro_1705	MetS	EC-6.1.1.10
MGt5	magnesium transport in/out via permease (no H+)	mg2[c] <==> mg2[e]	2	Transport	Ppro_2846, Ppro_2210	CorA1, CorA2	TC-1.A.35
MI1PP	myo-inositol 1-phosphatase	[c] : h2o + mi1p-D --> inost + pi	3	Cell Envelope Biosynthesis	Ppro_0235	SuhB	EC-3.1.3.25
MICITH	2-methylisocitrate hydratase	[c] : 2mcacn + h2o --> micit	3	Alternate Carbon Metabolism	Ppro_1734	AcnB	EC-4.2.1.99
MMCD	methylmalonyl-CoA decarboxylase	[c] : h + mmcoa-S --> co2 + ppcoa	3	Other	Ppro_0251, Ppro_2942	MmdA, MmdA1	EC-4.1.1.41
MME	methylmalonyl-CoA epimerase	[c] : mmcoa-R <==> mmcoa-S	3	Fatty Acid Synthesis	Ppro_0683	Mce	EC-5.1.99.1
MMM	methylmalonyl-CoA mutase	[c] : mmcoa-R --> succoa	3	Other	Ppro_0554+Ppro_0684	MutAB	EC-5.4.99.2
MMM2	Methylmalonyl-CoA mutase	[c] : succoa --> mmcoa-R	3	Alternate Carbon Metabolism	Ppro_1368, Ppro_1367	Sbm, Sbm1	EC-5.4.99.2
MMPTC	methylmalonyl-CoA:pyruvate transcarboxylase	[c] : mmcoa-S + pyr --> oaa + ppcoa	1	Alternate Carbon Metabolism			EC-Undetermined
MMSAD2	methylmalonate-semialdehyde dehydrogenase (propanol)	[c] : coa + nad + ppal --> h + nadh + ppcoa	1	Amino acids and related molecules			EC-1.2.1.27
MNabc	manganese transport via ABC system	atp[c] + h2o[c] + mn2[e] --> adp[c] + h[c] + mn2[c] + pi[c]	3	Transport	Ppro_2115, Ppro_2113, Ppro_2114	ZnuB+ZnuA+ZnuC	TC-3.A.1.15
MOAT	3-deoxy-D-manno-octulosonic acid transferase	[c] : ckdo + lipidA --> cmp + h + kdolipid4	3	Lipid & Cell Wall Metabolism	Ppro_2892	KdtA
MOAT2	3-deoxy-D-manno-octulosonic acid transferase	[c] : ckdo + kdolipid4 --> cmp + h + kdo2lipid4	3	Lipid & Cell Wall Metabolism	Ppro_2892	KdtA
MOBDabc	molybdate transport via ABC system	atp[c] + h2o[c] + mobd[e] --> adp[c] + h[c] + mobd[c] + pi[c]	3	Transport	Ppro_1517+Ppro_1960+Ppro_1512+Ppro_1518, Ppro_1517+Ppro_1518+Ppro_1519+Ppro_1512	ModABCE, ModABCE1	TC-3.A.1.8
MOHMT	3-methyl-2-oxobutanoate hydroxymethyltransferase	[c] : 3mob + h2o + mlthf --> 2dhp + thf	3	Vitamins & Cofactor Biosynthesis	Ppro_3363	PanB	EC-2.1.2.11
MTAN	methylthioadenosine nucleosidase	[c] : 5mta + h2o --> 5mtr + ade	2	Nucleotide Metabolism	Ppro_0471, Ppro_3123	Pfs1, Pfs2	EC-3.2.2.16
MTAP	5'-methylthioadenosine phosphorylase	[c] : 5mta + pi --> 5mdr1p + ade	3	Nucleotide Metabolism	Ppro_0595	MtaP	EC-2.4.2.28
MTHFC	methenyltetrahydrofolate cyclohydrolase	[c] : h2o + methf <==> 10fthf + h	2	Vitamins & Cofactor Biosynthesis	Ppro_0641	FolD2	EC-3.5.4.9
MTHFD	methylenetetrahydrofolate dehydrogenase (NADP)	[c] : mlthf + nadp <==> methf + nadph	2	Vitamins & Cofactor Biosynthesis	Ppro_0641	FolD2	EC-1.5.1.5
MTHFR	5,10-methylenetetrahydrofolate reductase (FADH2)	[c] : fadh2 + h + mlthf --> 5mthf + fad	3	Vitamins & Cofactor Biosynthesis	Ppro_0452	MetF2	EC-1.7.99.5
MTHFR1	5,10-methylenetetrahydrofolate reductase (NADP)	[c] : (2) h + mlthf + nadph --> 5mthf + nadp	2	Vitamins & Cofactor Biosynthesis	Ppro_0452	MetF2	EC-1.7.99.5
MTHFR2	5,10-methylenetetrahydrofolate reductase (NADH)	[c] : (2) h + mlthf + nadh --> 5mthf + nad	3	Vitamins & Cofactor Biosynthesis	Ppro_1189	MetF
NADDP	NAD diphosphatase	[c] : h2o + nad --> amp + (2) h + nmn	3	Cofactor and Prosthetic Group Biosynthesis	Ppro_2355, Ppro_2933	Lig, NudF2	EC-3.6.1.22
NADH4	NADH dehydrogenase (Menaquinone 7 & no proton)	[c] : h + mqn7 + nadh --> mql7 + nad	1	Energy Metabolism			EC-1.6.5.3
NADH5	NADH dehydrogenase (Menaquinone 7 & 2 protons)	(3) h[c] + mqn7[c] + nadh[c] --> (2) h[e] + mql7[c] + nad[c]	3	Energy Metabolism	Ppro_0790+Ppro_0786+Ppro_0784+Ppro_0785+Ppro_0789+Ppro_0792+Ppro_0788+Ppro_0787+Ppro_0783+Ppro_0781+Ppro_0793+Ppro_0791+Ppro_0780+Ppro_0782, Ppro_3038+Ppro_3035+Ppro_3041+Ppro_3043+Ppro_3037+Ppro_3033+Ppro_3044+Ppro_3045+Ppro_3039+Ppro_3042+Ppro_3036+Ppro_3040+Ppro_3032+Ppro_3034, Ppro_1671+Ppro_1673+Ppro_1677+Ppro_1675+Ppro_1681+Ppro_1678+Ppro_1680+Ppro_1676+Ppro_1669+Ppro_1670+Ppro_1674+Ppro_16…	Nadhd5, Nadhd5b, Nadhd5a, Nadhd4	EC-1.6.5.3,
NADK	NAD kinase	[c] : atp + nad --> adp + h + nadp	3	Vitamins & Cofactor Biosynthesis	Ppro_1627	NadK	EC-2.7.1.23
NADS1	NAD synthase (nh4)	[c] : atp + dnad + nh4 --> amp + h + nad + ppi	3	NAD Biosynthesis	Ppro_2137, Ppro_2736	NadE1, Qns1	EC-6.3.1.5
NAt3	sodium transport out via proton antiport	h[e] + na1[c] --> h[c] + na1[e]	1	Transport	Ppro_3073	MrpE
NAt7	sodium transport in/out via proton antiport (one H+)	h[e] + na1[c] <==> h[c] + na1[e]	3	Transport	Ppro_0924, Ppro_3070, Ppro_0287, Ppro_3075, Ppro_2853	NhaC3, NhaC4, NhaC, NhaC5, NhaC3a	TC-2.A.36
NDPK1	nucleoside-diphosphate kinase (ATP:GDP)	[c] : atp + gdp <==> adp + gtp	3	Nucleotide Metabolism	Ppro_3095	Ndk	EC-2.7.4.6
NDPK2	nucleoside-diphosphate kinase (ATP:UDP)	[c] : atp + udp <==> adp + utp	3	Nucleotide Metabolism	Ppro_3095	Ndk	EC-2.7.4.6
NDPK3	nucleoside-diphosphate kinase (ATP:CDP)	[c] : atp + cdp <==> adp + ctp	3	Nucleotide Metabolism	Ppro_3095	Ndk	EC-2.7.4.6
NDPK4	nucleoside-diphosphate kinase (ATP:dTDP)	[c] : atp + dtdp <==> adp + dttp	3	Nucleotide Metabolism	Ppro_3095	Ndk	EC-2.7.4.6
NDPK5	nucleoside-diphosphate kinase (ATP:dGDP)	[c] : atp + dgdp <==> adp + dgtp	3	Nucleotide Metabolism	Ppro_3095	Ndk	EC-2.7.4.6
NDPK6	nucleoside-diphosphate kinase (ATP:dUDP)	[c] : atp + dudp <==> adp + dutp	3	Nucleotide Metabolism	Ppro_3095	Ndk	EC-2.7.4.6
NDPK7	nucleoside-diphosphate kinase (ATP:dCDP)	[c] : atp + dcdp <==> adp + dctp	3	Nucleotide Metabolism	Ppro_3095	Ndk	EC-2.7.4.6
NDPK8	nucleoside-diphosphate kinase (ATP:dADP)	[c] : atp + dadp <==> adp + datp	3	Nucleotide Metabolism	Ppro_3095	Ndk	EC-2.7.4.6
NH4t3	ammonium transport out via K+ antiport	k[c] + nh4[e] --> k[e] + nh4[c]	3	Transport	Ppro_0648, Ppro_3100	AmtB, AmtB2	TC-2.A.49
NIabc	nickel transport via ABC system	atp[c] + h2o[c] + ni2[e] --> adp[c] + h[c] + ni2[c] + pi[c]	1	Transport	Ppro_2551, Ppro_2008, Ppro_2156, Ppro_2157, Ppro_2007	NikC+NikA+NikE+NikB+NikD
NIT2	nitrogenase	[c] : (16) atp + (4) fdxr-4:2 + (16) h2o + n2 --> (16) adp + (4) fdxo-4:2 + (6) h + h2 + (2) nh4 + (16) pi	3	Nitrogen Metabolism	Ppro_3298+Ppro_3296+Ppro_3297, Ppro_3319+Ppro_3320+Ppro_3318+Ppro_3317	Nif1, Nif2	EC-1.18.6.1
NIt5	nickel transport in/out via permease (no H+)	ni2[c] <==> ni2[e]	2	Transport	Ppro_2846, Ppro_2210	CorA1, CorA2	TC-1.A.35
NNAT	nicotinate-nucleotide adenylyltransferase	[c] : atp + h + nicrnt --> dnad + ppi	3	Vitamins & Cofactor Biosynthesis	Ppro_3424	NadD	EC-2.7.7.18
NNDMBRT	nicotinate-nucleotide-dimethylbenzimidazole phosphoribosyltransferase	[c] : dmbzid + nicrnt --> 5prdmbz + h + nac	3	Vitamins & Cofactor Biosynthesis	Ppro_2685	CobT	EC-2.4.2.21
NNDMBRT2	nicotinate-nucleotide-dimethylbenzimidazole phosphoribosyltransferase	[c] : ribflv --> dmbzid + unknown1	3	Vitamins & Cofactor Biosynthesis	Ppro_2685	CobT	EC-Undetermined
NNDPR	nicotinate-nucleotide diphosphorylase (carboxylating)	[c] : (2) h + prpp + quln --> co2 + nicrnt + ppi	3	Vitamins & Cofactor Biosynthesis	Ppro_0805	NadC1	EC-2.4.2.19
NPPDO	2-nitropropane dioxygenase	[c] : (2) n2ppn + o2 --> (2) acetone + (2) h + (2) no2	3	Other	Ppro_0255	Ncd	EC-1.13.11.32
NTPP1	Nucleoside triphosphate pyrophosphorylase (dgtp)	[c] : dgtp + h2o --> dgmp + h + ppi	3	Nucleotide Salvage Pathways	Ppro_2402	MazG
NTPP2	Nucleoside triphosphate pyrophosphorylase (gtp)	[c] : gtp + h2o --> gmp + h + ppi	3	Nucleotide Salvage Pathways	Ppro_2402	MazG	EC-3.6.1.19
NTPP3	dCTP diphosphatase	[c] : dctp + h2o --> dcmp + h + ppi	3	Nucleotide Salvage Pathways	Ppro_2402	MazG	EC-3.6.1.12
NTPP4	Nucleoside triphosphate pyrophosphorylase (ctp)	[c] : ctp + h2o --> cmp + h + ppi	3	Nucleotide Salvage Pathways	Ppro_2402	MazG
NTPP5	Nucleoside triphosphate pyrophosphorylase (datp)	[c] : datp + h2o --> damp + h + ppi	3	Nucleotide Salvage Pathways	Ppro_2402	MazG
NTPP6	Nucleoside triphosphate pyrophosphorylase (atp)	[c] : atp + h2o --> amp + h + ppi	3	Nucleotide Salvage Pathways	Ppro_2402	MazG
NTPP7	Nucleoside triphosphate pyrophosphorylase (dttp)	[c] : dttp + h2o --> dtmp + h + ppi	3	Nucleotide Salvage Pathways	Ppro_2402	MazG
NTPP8	Nucleoside triphosphate pyrophosphorylase (utp)	[c] : h2o + utp --> h + ppi + ump	3	Nucleotide Salvage Pathways	Ppro_2402	MazG
NTRIRfc	nitrite reductase	[c] : (6) focytcc + (8) h + no2 --> (6) ficytcc + (2) h2o + nh4	3	Amino Acid Metabolism	Ppro_1285+Ppro_0053, Ppro_1285+Ppro_1284, Ppro_0051+Ppro_0053, Ppro_0051+Ppro_1284	NrfHa, NrfH1, NrfH, NrfH1a	EC-1.7.2.1
NTRIRy	nitrite reductase (NADPH)	[c] : (4) h + (3) nadph + no2 --> h2o + (3) nadp + nh4oh	2	Energy Metabolism	Ppro_3324+Ppro_0795	NasDE	EC-1.7.1.4
OCBT	ornithine carbamoyltransferase	[c] : cbp + orn-L <==> citr-L + h + pi	3	Amino Acid Metabolism	Ppro_3025	ArgF	EC-2.1.3.3
OCDMAT8	Octadecanoyl-[acyl-carrier protein]:malonyl-CoA C-acyltransferase	[c] : 2tocdACP + h + nadh --> nad + ocdACP	2	Fatty Acid Synthesis	Ppro_2761	FabI	EC-1.3.1.10
OCMAT3	Octanoyl-[acyl-carrier protein]:malonyl-CoA C-acyltransferase	[c] : 2toceACP + h + nadh --> nad + octACP	2	Fatty Acid Synthesis	Ppro_2761	FabI	EC-1.3.1.10
OCTT	trans-octaprenyltranstransferase	[c] : ipdp + octdp --> nondp + ppi	3	Lipid & Cell Wall Metabolism	Ppro_2001	IspB	EC-2.5.1.11
OIVD1	2-oxoisovalerate dehydrogenase (acylating; 4-methyl-2-oxopentaoate)	[c] : 4mop + coa + nad <==> co2 + ivcoa + nadh	1	Valine, Leucine, and Isoleucine Metabolism			EC-1.2.1.25
OIVD2	2-oxoisovalerate dehydrogenase (acylating; 3-methyl-2-oxobutanoate)	[c] : 3mob + coa + nad --> co2 + ibcoa + nadh	1	Valine, Leucine, and Isoleucine Metabolism			EC-1.2.1.25
OIVD3	2-oxoisovalerate dehydrogenase (acylating; 3-methyl-2-oxopentanoate)	[c] : 3mop + coa + nad --> 2mbcoa + co2 + nadh	1	Valine, Leucine, and Isoleucine Metabolism			EC-1.2.1.25
OMCDC	2-Oxo-4-methyl-3-carboxypentanoate decarboxylation	[c] : 3c4mop + h --> 4mop + co2	1	Amino Acid Metabolism
OMPDC	orotidine-5'-phosphate decarboxylase	[c] : h + orot5p --> co2 + ump	3	Nucleotide Metabolism	Ppro_1719	PyrF	EC-4.1.1.23
OOR	2-oxoglutarate synthase	[c] : akg + coa + fdxo-4:2 --> co2 + fdxr-4:2 + h + succoa	2	Central Metabolism	Ppro_2270+Ppro_2271+Ppro_2268+Ppro_2269	Ofo	EC-1.2.7.3
OPHBDC	3-octaprenyl-4-hydroxybenzoate carboxy-lyase	[c] : 3ophb + h --> 2oph + co2	3	Other	Ppro_2203, Ppro_0458, Ppro_0460	UbiD, UbiX, UbiD2
ORNTAC	ornithine transacetylase	[c] : acorn + glu-L <==> acglu + orn-L	3	Amino Acid Metabolism	Ppro_0859	ArgJ	EC-2.3.1.35
ORPT	orotate phosphoribosyltransferase	[c] : orot5p + ppi <==> orot + prpp	3	Nucleotide Metabolism	Ppro_1240	PyrE	EC-2.4.2.10
P5CD	1-pyrroline-5-carboxylate dehydrogenase	[c] : 1pyr5c + (2) h2o + nad --> glu-L + h + nadh	3	Amino Acid Metabolism	Ppro_0290	PyrcPrd	EC-1.5.1.12
P5CRy	pyrroline-5-carboxylate reductase	[c] : 1pyr5c + (2) h + nadph --> nadp + pro-L	3	Amino Acid Metabolism	Ppro_2707	ProG	EC-1.5.1.2
PACCOAL	phenylacetate-CoA ligase	[c] : atp + coa + pheac --> amp + phaccoa + ppi	3	Aromatic Compound degradation	Ppro_1712, Ppro_1793	PaaK1, PaaK	EC-6.2.1.30
PANTS	pantothenate synthase	[c] : ala-B + atp + pant-R --> amp + h + pnto-R + ppi	3	Vitamins & Cofactor Biosynthesis	Ppro_3362	PanC	EC-6.3.2.1
PAPPT3	phospho-N-acetylmuramoyl-pentapeptide-transferase (meso-2,6-diaminopimelate)	[c] : udcpp + ugmda --> uagmda + ump	3	Lipid & Cell Wall Metabolism	Ppro_3141	MraY	EC-2.7.8.13
PBUTT	phosphate butyryltransferase	[c] : btcoa + pi <==> butpi + coa	3	Central Metabolism	Ppro_1371	Pta	EC-2.3.1.19
PC	pyruvate carboxylase	[c] : atp + hco3 + pyr --> adp + h + oaa + pi	3	Carbohydrates and related molecules	Ppro_0250, Ppro_1408, Ppro_2943	PycA, Pyc1, Pyc	EC-6.4.1.1
PDX5PS	Pyridoxine 5'-phosphate synthase	[c] : dxyl5p + nad + phthr --> co2 + h + (2) h2o + nadh + pdx5p + pi	3	Cofactor and Prosthetic Group Biosynthesis	Ppro_2223	PdxJ
PEPPM	phosphoenolpyruvate mutase	[c] : pep <==> 3pop	3	Carbohydrate Metabolism	Ppro_2140	PepM	EC-5.4.2.9
PFK	phosphofructokinase	[c] : atp + f6p --> adp + fdp + h	3	Central Metabolism	Ppro_1690	Pfk4	EC-2.7.1.11
PGAMT	phosphoglucosamine mutase	[c] : gam1p <==> gam6p	3	Lipid & Cell Wall Metabolism	Ppro_2222	GlmM	EC-5.4.2.10
PGCD	phosphoglycerate dehydrogenase	[c] : 3pg + nad --> 3php + h + nadh	3	Amino Acid Metabolism	Ppro_2139, Ppro_1741	SerA3, SerA	EC-1.1.1.95
PGCDr	phosphoglycerate dehydrogenase	[c] : 3pg + nad <==> 3php + h + nadh	3	Amino acids and related molecules	Ppro_1741	SerA	EC-1.1.1.95
PGDH	phosphogluconate dehydrogenase	[c] : 6pgc + nadp --> co2 + nadph + ru5p-D	3	Pentose Phosphate Pathway	Ppro_2215	Gnd	EC-1.1.1.44
PGI	glucose-6-phosphate isomerase	[c] : g6p <==> f6p	3	Central Metabolism	Ppro_1437	Pgi	EC-5.3.1.9
PGK	phosphoglycerate kinase	[c] : 13dpg + adp <==> 3pg + atp	3	Central Metabolism	Ppro_1736	Pgk-Tpi	EC-2.7.2.3
PGL	6-phosphogluconolactonase	[c] : 6pgl + h2o --> 6pgc + h	3	Pentose Phosphate Pathway	Ppro_2217	Pgl	EC-3.1.1.31
PGLUSYN	Poly glutamate synthesis Reaction	[c] : atp + glu-D --> adp + h + pi + polglu	2	Cell Envelope Biosynthesis	Ppro_0767	PgsA1
PGLYCP	phosphoglycolate phosphatase	[c] : 2pglyc + h2o --> glyclt + pi	2	Other	Ppro_1270	Gph1P	EC-3.1.3.18
PGM	phosphoglycerate mutase	[c] : 3pg <==> 2pg	3	Central Metabolism	Ppro_3421, Ppro_0916	Pgml, Gpm2	EC-5.4.2.1
PGMT	phosphoglucomutase	[c] : g1p <==> g6p	3	Central Metabolism	Ppro_3247, Ppro_2011	Pmgm1, Pmgm2	EC-5.4.2.2
PHCYT	phosphatidate cytidylyltransferase	[c] : 12dag3p + ctp + h --> cdpdag + ppi	3	Lipid & Cell Wall Metabolism	Ppro_2041	CdsA	EC-2.7.7.41
PHETA1	phenylalanine transaminase	[c] : akg + phe-L <==> glu-L + phpyr	3	Amino Acid Metabolism	Ppro_1150, Ppro_2161, Ppro_2923, Ppro_1077	AspB3, AspB2, AspB1, AspB	EC-2.6.1.58
PHETRS	Phenylalanyl-tRNA synthetase	[c] : atp + phe-L + trnaphe --> amp + phetrna + ppi	3	Amino Acid Metabolism	Ppro_2250+Ppro_2251	PheRS	EC-6.1.1.20
PIabc	phosphate transport via ABC system	atp[c] + h2o[c] + pi[e] --> adp[c] + h[c] + (2) pi[c]	3	Transport	Ppro_3013+Ppro_3011+Ppro_3012+Ppro_3010, Ppro_2721+Ppro_2722+Ppro_2719+Ppro_2720	PstABCS2, PstABCS	TC-3.A.1.7
PIt7	phosphate transport in/out via three Na+ symporter	(3) na1[e] + pi[e] <==> (3) na1[c] + pi[c]	3	Transport	Ppro_1813	YjbB	TC-2.A.58
PMANM	phosphomannomutase	[c] : man1p <==> man6p	3	Central Metabolism	Ppro_3247, Ppro_2011	Pmgm2, Pmgm1	EC-5.4.2.8
PMPK	phosphomethylpyrimidine kinase	[c] : 4ampm + atp --> 2mahmp + adp	3	Vitamins & Cofactor Biosynthesis	Ppro_2500	ThiD	EC-2.7.4.7
PNTK	pantothenate kinase	[c] : atp + pnto-R --> 4ppan + adp + h	1	Vitamins & Cofactor Biosynthesis			EC-2.7.1.33
PNTOt4	Pantothenate sodium symporter	na1[e] + pnto-R[e] --> na1[c] + pnto-R[c]	3	Transport	Ppro_1409	PanF
POR	pyruvate synthase	[c] : coa + fdxo-4:2 + pyr <==> accoa + co2 + fdxr-4:2 + h	3	Energy Metabolism	Ppro_0467, Ppro_0487+Ppro_0634+Ppro_0632	Pfer, PorABDG	EC-1.2.7.1
PPA	inorganic diphosphatase	[c] : h2o + ppi --> h + (2) pi	3	Other	Ppro_0896	Ppa	EC-3.6.1.1
PPA_1	inorganic diphosphatase (one proton translocation)	h2o[c] + ppi[c] --> h[e] + (2) pi[c]	3	Transport	Ppro_2902	Ppa1	EC-3.6.1.1, TC-3.A.10
PPAK	Propionate kinase	[c] : adp + ppap <==> atp + ppa	3	Carbohydrates and related molecules	Ppro_0760, Ppro_2196	AckA, AckA2
PPAt6	propionate transport in/out via proton symport	h[e] + ppa[e] <==> h[c] + ppa[c]	1	Transport			TC-2.A.20
PPBNGS	porphobilinogen synthase	[c] : (2) 5aop --> h + (2) h2o + ppbng	3	Vitamins & Cofactor Biosynthesis	Ppro_0606	HemB	EC-4.2.1.24
PPC	phosphoenolpyruvate carboxylase	[c] : co2 + h2o + pep --> h + oaa + pi	3	Anaplerotic reactions	Ppro_2840	Ppc	EC-4.1.1.31
PPCDC	phosphopantothenoylcysteine decarboxylase	[c] : 4ppcys + h --> co2 + pan4p	3	Vitamins & Cofactor Biosynthesis	Ppro_0304	Dfp	EC-4.1.1.36
PPCK	phosphoenolpyruvate carboxykinase	[c] : atp + oaa --> adp + co2 + pep	3	Carbohydrates and related molecules	Ppro_3415	PckA	EC-4.1.1.49
PPCKG	phosphoenolpyruvate carboxykinase (GTP)	[c] : gtp + oaa --> co2 + gdp + pep	3	Central Metabolism	Ppro_3415	PckA	EC-4.1.1.32
PPCSCTr	Propanoyl-CoA: succinate CoA-transferase reversible	[c] : ppcoa + succ <==> ppa + succoa	1	Alternate Carbon Metabolism	Ppro_0455	AtoA1
PPDK	pyruvate phosphate dikinase	[c] : atp + pi + pyr --> amp + h + pep + ppi	3	Central Metabolism	Ppro_3338, Ppro_0794	PpdK1, PpdK	EC-2.7.9.1
PPIK	polyphosphate kinase	[c] : atp + ppi --> adp + pppi	2	Other	Ppro_2023	Ppk	EC-2.7.4.1
PPNCL	phosphopantothenate-cysteine ligase	[c] : 4ppan + ctp + cys-L --> 4ppcys + cdp + h + pi	3	Vitamins & Cofactor Biosynthesis	Ppro_0304	Dfp	EC-6.3.2.5
PPND	prephenate dehydrogenase	[c] : nad + pphn --> 34hpp + co2 + nadh	3	Amino Acid Metabolism	Ppro_1418	TyrA	EC-1.3.1.12
PPNDH	prephenate dehydratase	[c] : h + pphn --> co2 + h2o + phpyr	3	Amino Acid Metabolism	Ppro_1417, Ppro_1775	PheA2, PheA	EC-4.2.1.51
PPOHt1	Propanol transport (diffusion)	ppoh[c] <==> ppoh[e]	1	Transport
PPPGO	protoporphyrinogen oxidase	[c] : (1.5) o2 + pppg9 --> (3) h2o + ppp9	3	Vitamins & Cofactor Biosynthesis	Ppro_0231	HemY	EC-1.3.3.4
PPS	phosphoenolpyruvate synthase	[c] : atp + h2o + pyr --> amp + (2) h + pep + pi	3	Glycolysis/Gluconeogenesis	Ppro_2724	Ppsa	EC-2.7.9.2
PPTT	trans-pentaprenyltranstransferase	[c] : ipdp + pendp --> hexdp + ppi	3	Lipid & Cell Wall Metabolism	Ppro_2001	IspB	EC-2.5.1.33
PRAGS	phosphoribosylglycinamide synthetase	[c] : atp + gly + pram --> adp + gar + h + pi	3	Nucleotide Metabolism	Ppro_2496	PurD	EC-6.3.4.13
PRAI	phosphoribosylanthranilate isomerase	[c] : pran <==> 2cpr5p	3	Amino Acid Metabolism	Ppro_1373	TrpF	EC-5.3.1.24
PRAIS	phosphoribosylaminoimidazole synthetase	[c] : atp + fpram --> adp + air + h + pi	3	Nucleotide Metabolism	Ppro_1805	PurM	EC-6.3.3.1
PRAMPC	phosphoribosyl-AMP cyclohydrolase	[c] : h + h2o + prbamp --> prfp	3	Amino Acid Metabolism	Ppro_2810	HisI	EC-3.5.4.19
PRASCS	phosphoribosylaminoimidazolesuccinocarboxamide synthase	[c] : 5aizc + asp-L + atp <==> 25aics + adp + h + pi	3	Nucleotide Metabolism	Ppro_2928	PurC	EC-6.3.2.6
PRATPP	phosphoribosyl-ATP pyrophosphatase	[c] : h2o + prbatp --> h + ppi + prbamp	3	Amino Acid Metabolism	Ppro_2915, Ppro_2810	HisE, HisI	EC-3.6.1.31
PRFGS	phosphoribosylformylglycinamidine synthase	[c] : atp + fgam + gln-L + h2o --> adp + fpram + glu-L + (2) h + pi	3	Nucleotide Metabolism	Ppro_1235+Ppro_1238	PurLQS	EC-6.3.5.3
PRMICI	1-(5-phosphoribosyl)-5-[(5-phosphoribosylamino)methylideneamino)imidazole-4-carboxamide isomerase	[c] : prfp <==> prlp	3	Amino Acid Metabolism	Ppro_2917	HisA	EC-5.3.1.16
PRO1z	proline oxidase	[c] : fad + pro-L --> 1pyr5c + fadh2 + h	3	Amino Acid Metabolism	Ppro_0290	PyrcPrd	EC-1.5.1.2
PROTRS	Prolyl-tRNA synthetase	[c] : atp + pro-L + trnapro --> amp + ppi + protrna	3	Amino Acid Metabolism	Ppro_1792	ProS	EC-6.1.1.15
PRPPS	phosphoribosylpyrophosphate synthetase	[c] : atp + r5p <==> amp + h + prpp	3	Amino Acid Metabolism	Ppro_0886	Prs	EC-2.7.6.1
PSCVT	3-phosphoshikimate 1-carboxyvinyltransferase	[c] : pep + skm5p <==> 3psme + pi	3	Amino Acid Metabolism	Ppro_1419	AroE	EC-2.5.1.19
PSDC	phosphatidylserine decarboxylase	[c] : h + ps --> co2 + psetha	1	Membrane Lipid Metabolism	Ppro_2578, Ppro_2463	Psd, Psd1	EC-4.1.1.65
PSERTr	3-phosphoserine aminotransferase	[c] : 3php + glu-L <==> akg + pser-L	3	Amino acids and related molecules	Ppro_0879	SerC	EC-2.6.1.52
PSP_L	phosphoserine phosphatase (L-serine)	[c] : h2o + pser-L --> pi + ser-L	1	Amino Acid Metabolism			EC-3.1.3.3
PTA2	Phosphate acetyltransferase	[c] : pi + ppcoa --> coa + ppap	3	Central Metabolism	Ppro_1371	Pta
PTAr	phosphotransacetylase	[c] : accoa + pi <==> actp + coa	3	Central Metabolism	Ppro_1371	Pta	EC-2.3.1.8
PTHPS	6-pyruvoyltetrahydropterin synthase	[c] : ahdt --> 6pthp + pppi	3	Vitamins & Cofactor Biosynthesis	Ppro_1819	Ptps	EC-4.2.3.12
PTPAT	pantetheine-phosphate adenylyltransferase	[c] : atp + h + pan4p <==> dpcoa + ppi	3	Vitamins & Cofactor Biosynthesis	Ppro_2162	CoaD	EC-2.7.7.3
PYK	pyruvate kinase	[c] : adp + h + pep --> atp + pyr	3	Central Metabolism	Ppro_1876	Pyk	EC-2.7.1.40
PYRt2	pyruvate reversible transport via proton symport	h[e] + pyr[e] <==> h[c] + pyr[c]	2	Transport
QULNS	quinolinate synthase	[c] : dhap + iasp --> (2) h2o + pi + quln	3	Vitamins & Cofactor Biosynthesis	Ppro_3389	NadA
RBFK	riboflavin kinase	[c] : atp + ribflv --> adp + fmn + h	3	Vitamins & Cofactor Biosynthesis	Ppro_2427	RibC	EC-2.7.1.26
RBFSa	riboflavin synthase	[c] : 4r5au + db4p --> dmlz + (2) h2o + pi	3	Vitamins & Cofactor Biosynthesis	Ppro_1377+Ppro_1642	RibEH	EC-2.5.1.9
RBFSb	riboflavin synthase	[c] : (2) dmlz --> 4r5au + ribflv	3	Vitamins & Cofactor Biosynthesis	Ppro_1377+Ppro_1642	RibEH	EC-2.5.1.9
RBZP	alpha-ribazole-5-phosphatase	[c] : 5prdmbz + h2o --> pi + rdmbzi	3	Vitamins & Cofactor Biosynthesis	Ppro_2695	CobC	EC-Undetermined
RNDR1	ribonucleoside-diphosphate reductase (ADP)	[c] : adp + trdrd --> dadp + h2o + trdox	3	Nucleotide Metabolism	Ppro_2411	NrdEF	EC-1.17.4.1
RNDR2	ribonucleoside-diphosphate reductase (GDP)	[c] : gdp + trdrd --> dgdp + h2o + trdox	3	Nucleotide Metabolism	Ppro_2411	NrdEF	EC-1.17.4.1
RNDR3	ribonucleoside-diphosphate reductase (CDP)	[c] : cdp + trdrd --> dcdp + h2o + trdox	3	Nucleotide Metabolism	Ppro_2411	NrdEF	EC-1.17.4.1
RNDR4	ribonucleoside-diphosphate reductase (UDP)	[c] : trdrd + udp --> dudp + h2o + trdox	3	Nucleotide Metabolism	Ppro_2411	NrdEF	EC-1.17.4.1
RPE	ribulose 5-phosphate 3-epimerase	[c] : ru5p-D <==> xu5p-D	3	Central Metabolism	Ppro_3092	Rpe	EC-5.1.3.1
RPI	ribose-5-phosphate isomerase	[c] : r5p <==> ru5p-D	3	Central Metabolism	Ppro_1786	Rpi	EC-5.3.1.6
S7PI	sedoheptulose 7-phosphate isomerase	[c] : s7p <==> gmh7p	3	Cell Envelope Biosynthesis	Ppro_3407	GmhA
SACCD2	saccharopine dehydrogenase (NAD, L-lysine forming)	[c] : Lsacchrp + h2o + nad <==> akg + h + lys-L + nadh	3	Amino Acid Metabolism	Ppro_2511	Lys1	EC-1.5.1.7
SADT2	sulfate adenylyltransferase	[c] : atp + gtp + h2o + so4 --> aps + gdp + pi + ppi	3	Cysteine Metabolism	Ppro_0279+Ppro_0280	CysDNC	EC-2.7.7.4
SDPDS	succinyl-diaminopimelate desuccinylase	[c] : h2o + sl26da --> 26dap-LL + succ	1	Amino Acid Metabolism			EC-3.5.1.18
SDPTA	succinyldiaminopimelate transaminase	[c] : akg + sl26da <==> glu-L + sl2a6o	3	Amino Acid Metabolism	Ppro_3026	ArgD	EC-2.6.1.17
SECYSL	selenocysteine lyase	[c] : dtt_rd + scys-L --> H2Se + ala-L + dtt_ox + h	3	Other	Ppro_2408	CsdB	EC-4.4.1.16
SEPPS	selenide, water dikinase	[c] : H2Se + atp + h2o --> amp + h + pi + sepi	3	Other	Ppro_1748	SelD	EC-2.7.9.3
SER_Dt6	D-serine transport in/out via proton symport	h[e] + ser-D[e] <==> h[c] + ser-D[c]	3	Transport, Extracellular	Ppro_2130	CycA	TC-2.A.3.1
SERAT	serine O-acetyltransferase	[c] : accoa + ser-L <==> acser + coa	3	Amino Acid Metabolism	Ppro_0891	CysE	EC-2.3.1.30
SERTRS	Seryl-tRNA synthetase	[c] : atp + ser-L + trnaser --> amp + ppi + sertrna	3	Glycine and Serine Metabolism	Ppro_0768	SerS	EC-6.1.1.11
SHCHCC	sirohydrochlorin cobaltochelatase	[c] : cobalt2 + (0.5) nad + shcl --> copre2 + (2.5) h + (0.5) nadh	3	Vitamins & Cofactor Biosynthesis	Ppro_1380, Ppro_1352	CbiX, CbiX1
SHCHD	sirohydrochlorin dehydrogenase	[c] : nadp + shcl --> h + nadph + srch	2	Vitamins & Cofactor Biosynthesis	Ppro_3220	CysG_N
SHCHF	sirohydrochlorin ferrochetalase	[c] : fe2 + srch --> (2) h + sheme	3	Vitamins & Cofactor Biosynthesis	Ppro_3220	CysG_N
SHK3D	shikimate dehydrogenase	[c] : 3dhsk + h + nadph <==> nadp + skm	3	Amino Acid Metabolism	Ppro_2300	AroEec	EC-1.1.1.25
SHKK	shikimate kinase	[c] : atp + skm --> adp + h + skm5p	3	Tyrosine, Tryptophan, and Phenylalanine Metabolism	Ppro_2302	AroL	EC-2.7.1.71
SO4t2	sulfate transport in via proton symport	h[e] + so4[e] --> h[c] + so4[c]	3	Transport	Ppro_3129	SulP	TC-2.A.53
SQHOC1	squalene hopene cyclase	[c] : sql --> dplpt	3	Other	Ppro_1272, Ppro_0907	Shc, Shc2
SQHOC2	squalene hopene cyclase	[c] : h2o + sql --> 22hop	3	Other	Ppro_1272, Ppro_0907	Shc, Shc2
SSALy	succinate-semialdehyde dehydrogenase (NADP)	[c] : h2o + nadp + sucsal --> (2) h + nadph + succ	3	Arginine and Proline Metabolism	Ppro_2753	GabD	EC-1.2.1.16
SUCOAS	succinyl-CoA synthetase (ADP-forming)	[c] : atp + coa + succ <==> adp + pi + succoa	3	Central Metabolism	Ppro_1755+Ppro_1756	SucCD	EC-6.2.1.5
SULR	sulfite reductase (NADPH2)	[c] : (3) h2o + h2s + (3) nadp <==> (4) h + (3) nadph + so3	1	Central Metabolism			EC-1.8.1.2
TADSK	ATP:2,3,2',3'-tetrakis(3-hydroxytetradecanoyl)-D-glucosaminyl-beta- $D-1,6-glucosaminyl-beta-phosphate 4-O'-phosphotransferase	[c] : atp + h2o + lipidA --> adp + h + lipid4 + pi	3	Lipid & Cell Wall Metabolism	Ppro_2893	LpxK	EC-2.7.1.130
TAL	transaldolase	[c] : g3p + s7p <==> e4p + f6p	3	Central Metabolism	Ppro_0463	Tal	EC-2.2.1.2
TDMAT6	Tetradecanoyl-[acyl-carrier protein]:malonyl-CoA C-acyltransferase	[c] : myrsACP + nad <==> h + nadh + tdeACP	2	Fatty Acid Synthesis	Ppro_2761	FabI	EC-1.3.1.10
TDPDRE	dTDP-4-dehydrorhamnose 3,5-epimerase	[c] : dtdpddg <==> dtdpddm	3	Cell Envelope Biosynthesis	Ppro_2104, Ppro_3189	RfbC, RfbC1	EC-5.1.3.13
TDPDRR	dTDP-4-dehydrorhamnose reductase	[c] : dtdp6dm + nadp <==> dtdpddm + h + nadph	3	Carbohydrate Metabolism	Ppro_2085	RfbD	EC-1.1.1.133
TDPGDH	dTDPglucose 4,6-dehydratase	[c] : dtdpglc --> dtdpddg + h2o	3	Other	Ppro_2086, Ppro_3236, Ppro_2366, Ppro_3234, Ppro_3387	RfbB2a, RfbB, RfbB2, RfbB1a, RfbB1	EC-4.2.1.46
THDPS	tetrahydropicolinate succinylase	[c] : h2o + succoa + thdp --> coa + sl2a6o	1	Amino Acid Metabolism			EC-2.3.1.117
THPDH	NAD-dependent threonine 4-phosphate dehydrogenase	[c] : nad + phthr --> amopbut-L + h + nadh	3	Vitamins & Cofactor Biosynthesis	Ppro_3080	PdxA	EC-1.1.1.262
THRA	threonine aldolase	[c] : thr-L <==> acald + gly	1	Amino Acid Metabolism			EC-4.1.2.5
THRD_L	L-threonine deaminase	[c] : thr-L --> 2obut + nh4	1	Amino Acid Metabolism			EC-4.3.1.19
THRPD	threonine-phosphate decarboxylase	[c] : h + thrp --> 1ap2olp + co2	3	Vitamins & Cofactor Biosynthesis	Ppro_1006	CobD
THRS	threonine synthase	[c] : h2o + phom --> pi + thr-L	3	Amino Acid Metabolism	Ppro_2322	ThrC	EC-4.2.3.1
THRTRS	Threonyl-tRNA synthetase	[c] : atp + thr-L + trnathr --> amp + ppi + thrtrna	3	Amino Acid Metabolism	Ppro_2254	ThrS	EC-6.1.1.3
TKT1	transketolase	[c] : r5p + xu5p-D <==> g3p + s7p	3	Central Metabolism	Ppro_2505	Tkt1	EC-2.2.1.1
TKT2	transketolase	[c] : e4p + xu5p-D <==> f6p + g3p	3	Central Metabolism	Ppro_2505	Tkt1	EC-2.2.1.1
TMDS	thymidylate synthase	[c] : dump + mlthf --> dhf + dtmp	2	Nucleotide Metabolism	Ppro_2546	ThyA	EC-2.1.1.45
TMPK	thiamine-phosphate kinase	[c] : atp + thmmp --> adp + thmpp	3	Vitamins & Cofactor Biosynthesis	Ppro_2506	ThiL	EC-2.7.4.16
TMPPP	thiamine-phosphate diphosphorylase	[c] : 2mahmp + 4mpetz + h --> ppi + thmmp	3	Vitamins & Cofactor Biosynthesis	Ppro_3305	ThiE	EC-2.5.1.3
TPI	triose-phosphate isomerase	[c] : dhap <==> g3p	3	Central Metabolism	Ppro_1737	Tpi	EC-5.3.1.1
TRDR	thioredoxin reductase (NADPH)	[c] : h + nadph + trdox --> nadp + trdrd	3	Membrane bioenergetics	Ppro_3177	TrxB	EC-1.8.1.9
TRE6PP	trehalose-phosphatase	[c] : h2o + tre6p --> pi + tre	3	Carbohydrate Metabolism	Ppro_3119	OtsB	EC-3.1.3.12
TRE6PS	alpha,alpha-trehalose-phosphate synthase (UDP-forming)	[c] : g6p + udpg --> h + tre6p + udp	3	Alternate Carbon Metabolism	Ppro_3120	OtsA	EC-2.4.1.15
TRPS1	tryptophan synthase (indoleglycerol phosphate)	[c] : 3ig3p + ser-L --> g3p + h2o + trp-L	3	Amino Acid Metabolism	Ppro_1374+Ppro_1248, Ppro_1372+Ppro_1248	TrpAB, TrpAB1	EC-4.2.1.20
TRPTRS	Tryptophanyl-tRNA synthetase	[c] : atp + trnatrp + trp-L --> amp + ppi + trptrna	3	Amino Acid Metabolism	Ppro_0734, Ppro_1729	TrpS1, TrpS	EC-6.1.1.2
TYRTA	tyrosine transaminase	[c] : akg + tyr-L <==> 34hpp + glu-L	3	Amino Acid Metabolism	Ppro_1150, Ppro_2161, Ppro_2923, Ppro_1077	AspB2, AspB3, AspB1, AspB	EC-2.6.1.5
TYRTRS	Tyrosyl-tRNA synthetase	[c] : atp + trnatyr + tyr-L --> amp + ppi + tyrtrna	3	Amino Acid Metabolism	Ppro_3159	TyrS	EC-6.1.1.1
UAAGDS	UDP-N-acetylmuramoyl-L-alanyl-D-glutamyl-meso-2,6-diaminopimelate synthetase	[c] : 26dap-M + atp + uamag --> adp + h + pi + ugmd	3	Lipid & Cell Wall Metabolism	Ppro_3143	MurE	EC-6.3.2.13
UACAT	acyl-[acyl-carrier-protein]-UDP-N-acetylglucosamine O-acyltransferase	[c] : 3htdACP + uacgam --> ACP + u3aga	3	Lipid & Cell Wall Metabolism	Ppro_2886	LpxA	EC-2.3.1.129
UACMAMO	UDP-N-acetyl-D-mannosamine oxidoreductase	[c] : h2o + (2) nad + uacmam --> (3) h + (2) nadh + uacmamu	3	Cell Envelope Biosynthesis	Ppro_2367	WecC2
UAG2E	UDP-N-acetylglucosamine 2-epimerase	[c] : uacgam <==> uacmam	3	Lipid & Cell Wall Metabolism	Ppro_2376	YvyH2	EC-5.1.3.14
UAG2EMA	UDP-N-acetyl-D-glucosamine 2-epimerase (Hydrolysis)	[c] : h2o + uacgam <==> acmana + h + udp	3	Lipid & Cell Wall Metabolism	Ppro_2376	YvyH2	EC-5.1.3.14
UAGCVT	UDP-N-acetylglucosamine 1-carboxyvinyltransferase	[c] : pep + uacgam --> pi + uaccg	3	Lipid & Cell Wall Metabolism	Ppro_2909	MurAA	EC-2.5.1.7
UAGDP	UDP-N-acetylglucosamine diphosphorylase	[c] : acgam1p + h + utp --> ppi + uacgam	2	Lipid & Cell Wall Metabolism	Ppro_0661	GlmU	EC-2.7.7.23
UAGPT3	UDP-N-acetylglucosamine-N-acetylmuramyl-(pentapeptide)pyrophosphoryl-undecaprenol N-acetylglucosamine transferase	[c] : uacgam + uagmda --> h + uaagmda + udp	3	Lipid & Cell Wall Metabolism	Ppro_3138	MurG
UAMAGS	UDP-N-acetylmuramoyl-L-alanyl-D-glutamate synthetase	[c] : atp + glu-D + uama --> adp + h + pi + uamag	3	Lipid & Cell Wall Metabolism	Ppro_3140	MurD	EC-6.3.2.9
UAMAS	UDP-N-acetylmuramoyl-L-alanine synthetase	[c] : ala-L + atp + uamr --> adp + h + pi + uama	3	Lipid & Cell Wall Metabolism	Ppro_3137	MurC	EC-6.3.2.8
UAPGR	UDP-N-acetylenolpyruvoylglucosamine reductase	[c] : h + nadph + uaccg --> nadp + uamr	3	Lipid & Cell Wall Metabolism	Ppro_3136	MurB	EC-1.1.1.158
UDPDPS	undecaprenyl-diphosphate synthase	[c] : decdp + ipdp --> ppi + udcpdp	3	Lipid & Cell Wall Metabolism	Ppro_2040	UppS	EC-2.5.1.31
UDPG4E	UDPglucose 4-epimerase	[c] : udpg <==> udpgal	3	Lipid & Cell Wall Metabolism	Ppro_2839	GalE	EC-5.1.3.2
UDPGD	UDPglucose 6-dehydrogenase	[c] : h2o + (2) nad + udpg <==> (3) h + (2) nadh + udpglcur	3	Lipid & Cell Wall Metabolism	Ppro_1129	Ugd	EC-1.1.1.22
UGLDDS1	UDP-N-acetylmuramoyl-L-alanyl-D-glutamyl-L-lysyl-D-alanyl-D-alanine synthetase (alpha-glutamate)	[c] : alaala + atp + uAgl --> adp + h + pi + uAgla	2	Cell Envelope Biosynthesis	Ppro_2628	MurF	EC-6.3.2.10
UGLDDS2	UDP-N-acetylmuramoyl-L-alanyl-D-glutamyl-L-lysyl-D-alanyl-D-alanine synthetase (gamma-glutamate)	[c] : alaala + atp + uGgl --> adp + h + pi + uGgla	2	Cell Envelope Biosynthesis	Ppro_2628	MurF	EC-6.3.2.10
UGMDDS	UDP-N-acetylmuramoyl-L-alanyl-D-glutamyl-meso-2,6-diaminopimeloyl-D-alanyl-D-alanine synthetase	[c] : alaala + atp + ugmd --> adp + h + pi + ugmda	3	Cell Envelope Biosynthesis	Ppro_3142	MurFec	EC-6.3.2.15
UGSAT	UDP-2,3-bis(3-hydroxytetradecanoyl)glucosamine acyl transferase	[c] : ACP + h + u23ga <==> 3htdACP + u3hga	3	Lipid & Cell Wall Metabolism	Ppro_2884	LpxD
UHGADA	UDP-3-0-acyl N-acetylglucosamine deacetylase	[c] : h2o + u3aga --> ac + u3hga	3	Lipid & Cell Wall Metabolism	Ppro_0890	LpxC
UPP3MT	uroporphyrinogen methyltransferase	[c] : (2) amet + uppg3 --> (2) ahcys + (2) h + shcl	3	Vitamins & Cofactor Biosynthesis	Ppro_3215	HemD	EC-2.1.1.107
UPP3S	uroporphyrinogen-III synthase	[c] : hmbil --> h2o + uppg3	3	Vitamins & Cofactor Biosynthesis	Ppro_3215	HemD	EC-4.2.1.75
UPPDC1	uroporphyrinogen decarboxylase (uroporphyrinogen III)	[c] : (4) h + uppg3 --> (4) co2 + cpppg3	3	Vitamins & Cofactor Biosynthesis	Ppro_0771, Ppro_1492	UroD, HemE	EC-4.1.1.37
UPPRT	uracil phosphoribosyltransferase	[c] : prpp + ura --> ppi + ump	3	Nucleotide Metabolism	Ppro_1069, Ppro_2440	Upp, Upp2	EC-2.4.2.9
URFGTT	UDP-L-rhamnose:flavonol-3-O-D-glucoside L-rhamnosyltransferase	[c] : 2ombz + amet --> 2ommb + ahcys + h	2	Vitamins & Cofactor Biosynthesis	Ppro_2538	UbiE
URIDK1	uridylate kinase (UMP)	[c] : atp + ump --> adp + udp	3	Nucleotide Metabolism	Ppro_2038, Ppro_1583	PyrH1, PyrH
URIDK2	uridylate kinase (dUMP)	[c] : atp + dump --> adp + dudp	3	Nucleotide Metabolism	Ppro_2038, Ppro_1583	PyrH, PyrH1
VALabc	L-valine transport via ABC system	atp[c] + h2o[c] + val-L[e] --> adp[c] + h[c] + pi[c] + val-L[c]	3	Transport	Ppro_1715+Ppro_1718+Ppro_1717+Ppro_1716+Ppro_1714	AzlCD
VALTA	valine transaminase	[c] : akg + val-L <==> 3mob + glu-L	3	Amino Acid Metabolism	Ppro_1407	IlvE	EC-2.6.1.42
VALTRS	Valyl-tRNA synthetase	[c] : atp + trnaval + val-L --> amp + ppi + valtrna	3	Valine, Leucine, and Isoleucine Metabolism	Ppro_1628	ValS	EC-6.1.1.9
WO4abc	tungstate transporter	atp[c] + h2o[c] + wo4[e] <==> adp[c] + h[c] + pi[c] + wo4[c]	3	Transport	Ppro_1027+Ppro_1026+Ppro_1594	TupABC
XANDa	xanthine dehydrogenase	[c] : h2o + hxan + nad --> h + nadh + xan	2	Nucleotides and nucleic acids	Ppro_1565+Ppro_1603, Ppro_1505+Ppro_1507+Ppro_1506	PucADE1, PucADE	EC-1.1.1.204
XANDb	xanthine dehydrogenase	[c] : h2o + nad + xan --> h + nadh + urate	2	Nucleotide Metabolism	Ppro_1565+Ppro_1603, Ppro_1505+Ppro_1507+Ppro_1506	PucADE1, PucADE	EC-1.1.1.204
XTPASE	XTP pyrophosphatase	[c] : h2o + xtp --> h + ppi + xmp	3	Nucleotide Metabolism	Ppro_2256	IxpP	EC-Undetermined
ZN2abc2	zinc transport in via ABC system	atp[c] + h2o[c] + zn2[e] --> adp[c] + h[c] + pi[c] + zn2[c]	3	Transport	Ppro_2115, Ppro_2113, Ppro_2114	ZnuB+ZnuA+ZnuC	TC-3.A.1.15
List of Exchange Reactions
The reaction agg_Pcar3 represents the biomass reaction
This sheet gives information on all the reactions that allow the
exchange of the metabolites with the environment
Abbreviation	Reaction Name	Reaction Equation
EX_ac(e)	Acetate exchange	[e] : ac <==>
EX_actn-R(e)	(R)-Acetoin exchange	[e] : actn-R <==>
EX_ala-D(e)	D-Alanine exchange	[e] : ala-D <==>
EX_ala-L(e)	L-Alanine exchange	[e] : ala-L <==>
EX_antim(e)	Antimonite exchange	[e] : antim <==>
EX_arsna(e)	Arsenate exchange	[e] : arsna <==>
EX_arsni2(e)	arsenite exchange	[e] : arsni2 <==>
EX_btd-RR(e)	(R,R)-2,3-Butanediol exchange	[e] : btd-RR <==>
EX_btd-SS(e)	(S,S)-2,3-Butanediol exchange	[e] : btd-SS <==>
EX_btoh	Butanol exchange	[e] : btoh <==>
EX_but(e)	Butyrate (n-C4:0) exchange	[e] : but <==>
EX_ca2(e)	Calcium exchange	[e] : ca2 <==>
EX_cd2(e)	Cadmium exchange	[e] : cd2 <==>
EX_cit(e)	Citrate exchange	[e] : cit <==>
EX_cl(e)	Chloride exchange	[e] : cl <==>
EX_co2(e)	CO2 exchange	[e] : co2 <==>
EX_cobalt2(e)	Co2+ exchange	[e] : cobalt2 <==>
EX_cu2(e)	Cu2+ exchange	[e] : cu2 <==>
EX_cys-L(e)	L-Cysteine exchange	[e] : cys-L <==>
EX_etoh(e)	Ethanol exchange	[e] : etoh <==>
EX_fe2(e)	Fe2+ exchange	[e] : fe2 <==>
EX_fe3(e)	Fe3+ exchange	[e] : fe3 <==>
EX_ferrich(e)	Ferrichrome exchange	[e] : ferrich <==>
EX_gly(e)	Glycine exchange	[e] : gly <==>
EX_glyclt(e)	Glycolate exchange	[e] : glyclt <==>
EX_gthrd(e)	Reduced glutathione exchange	[e] : gthrd <==>
EX_gua(e)	Guanine exchange	[e] : gua <==>
EX_h(e)	H+ exchange	[e] : h <==>
EX_h2o(e)	H2O exchange	[e] : h2o <==>
EX_hxan(e)	Hypoxanthine exchange	[e] : hxan <==>
EX_ile-L(e)	L-Isoleucine exchange	[e] : ile-L <==>
EX_k(e)	K+ exchange	[e] : k <==>
EX_lac-D(e)	D-lactate exchange	[e] : lac-D <==>
EX_lac-L(e)	L-Lactate exchange	[e] : lac-L <==>
EX_leu-L(e)	L-Leucine exchange	[e] : leu-L <==>
EX_lys-L(e)	L-Lysine exchange	[e] : lys-L <==>
EX_mg2(e)	Mg exchange	[e] : mg2 <==>
EX_mn2(e)	Mn2+ exchange	[e] : mn2 <==>
EX_mobd(e)	Molybdate exchange	[e] : mobd <==>
EX_na1(e)	Sodium exchange	[e] : na1 <==>
EX_nh4(e)	Ammonium exchange	[e] : nh4 <==>
EX_ni2(e)	Ni2+ exchange	[e] : ni2 <==>
EX_pi(e)	Phosphate exchange	[e] : pi <==>
EX_pnto-R(e)	(R)-Pantothenate exchange	[e] : pnto-R <==>
EX_ppa(e)	Propionate exchange	[e] : ppa <==>
EX_ppoh(e)	Propanol exchange	[e] : ppoh <==>
EX_pyr(e)	Pyruvate exchange	[e] : pyr <==>
EX_ser-D(e)	D-Serine exchange	[e] : ser-D <==>
EX_so4(e)	Sulfate exchange	[e] : so4 <==>
EX_val-L(e)	L-Valine exchange	[e] : val-L <==>
EX_wo4(e)	tungstate exchange	[e] : wo4 <==>
EX_zn2(e)	Zinc exchange	[e] : zn2 <==>
agg_Pcar3	Biomass composition model for Pcar based on Gsu model and energy data	[c] : (0.022284123) 26dap-M + (0.0177014) 3pg + (0.021845986) akg + (0.022284123) ala-D + (0.372353129) ala-L + (0.20157662) arg-L + (0.164274185) asn-L + (0.164274185) asp-L + (97.511) atp + (0.000940527) ca2 + (0.040129178) ctp + (0.062409843) cys-L + (0.020714) datp + (0.020714656) dctp + (0.020714656) dgtp + (0.020714656) dttp + (0.001307241) fa1 + (0.062391063) fa3 + (0.002733323) fa4 + (0.0…
List of Metabolites
Abbreviation	Name
10fthf	10-Formyltetrahydrofolate
12dag3p	1,2-Diacyl-sn-glycerol 3-phosphate
13dpg	3-Phospho-D-glyceroyl phosphate
1ag3p	1-Acyl-sn-glycerol 3-phosphate
1ap2ol	1-Aminopropan-2-ol
1ap2olp	D-1-Aminopropan-2-ol O-phosphate
1p3h5c	L-1-Pyrroline-3-hydroxy-5-carboxylate
1pyr5c	1-Pyrroline-5-carboxylate
22hop	22-Hopanol
23ddhb	2,3-Dihydro-2,3-dihydroxybenzoate
23dhdp	2,3-Dihydrodipicolinate
23dhmb	(R)-2,3-Dihydroxy-3-methylbutanoate
23dhmp	(R)-2,3-Dihydroxy-3-methylpentanoate
25aics	(S)-2-[5-Amino-1-(5-phospho-D-ribosyl)imidazole-4-carboxamido]succinate
25dhpp	2,5-Diamino-6-hydroxy-4-(5'-phosphoribosylamino)-pyrimidine
26dap-LL	LL-2,6-Diaminoheptanedioate
26dap-M	meso-2,6-Diaminoheptanedioate
2ahbut	(S)-2-Aceto-2-hydroxybutanoate
2ahhmd	2-Amino-4-hydroxy-6-hydroxymethyl-7,8-dihydropteridine diphosphate
2ahhmp	2-Amino-4-hydroxy-6-hydroxymethyl-7,8-dihydropteridine
2beACP	But-2-enoyl-[acyl-carrier protein]
2cddin	2-Carboxy-2,3-dihydro-5,6-dihydroxyindole
2cpr5p	1-(2-Carboxyphenylamino)-1-deoxy-D-ribulose 5-phosphate
2dda7p	2-Dehydro-3-deoxy-D-arabino-heptonate 7-phosphate
2dhp	2-Dehydropantoate
2dmmq8	2-Demethylmenaquinone 8
2dmmql8	2-Demethylmenaquinol 8
2ippm	2-Isopropylmaleate
2mahmp	2-Methyl-4-amino-5-hydroxymethylpyrimidine diphosphate
2mb2coa	trans-2-Methylbut-2-enoyl-CoA
2mbcoa	2-Methylbutanoyl-CoA
2mcacn	cis-2-Methylaconitate
2me4p	2-C-methyl-D-erythritol 4-phosphate
2mecdp	2-C-methyl-D-erythritol 2,4-cyclodiphosphate
2mop	2-Methyl-3-oxopropanoate
2mp2coa	2-Methylprop-2-enoyl-CoA
2obut	2-Oxobutanoate
2ombz	2-Octaprenyl-6-methoxy-1,4-benzoquinone
2ommb	2-Octaprenyl-3-methyl-6-methoxy-1,4-benzoquinone
2oph	2-Octaprenylphenol
2p4c2me	2-phospho-4-(cytidine 5'-diphospho)-2-C-methyl-D-erythritol
2pg	D-Glycerate 2-phosphate
2pglyc	2-Phosphoglycolate
2tddACP	trans-Dodec-2-enoyl-[acyl-carrier protein]
2tdeACP	trans-Dec-2-enoyl-[acyl-carrier protein]
2theACP	trans-Hex-2-enoyl-[acp]
2tocdACP	trans-Octadec-2-enoyl-[acyl-carrier-protein]
2toceACP	trans-Oct-2-enoyl-[acp]
34hpp	3-(4-Hydroxyphenyl)pyruvate
36dahx	(3S)-3,6-Diaminohexanoate
3c2hmp	3-Carboxy-2-hydroxy-4-methylpentanoate
3c3hmp	3-Carboxy-3-hydroxy-4-methylpentanoate
3c4mop	3-Carboxy-4-methyl-2-oxopentanoate
3dhq	3-Dehydroquinate
3dhsk	3-Dehydroshikimate
3hbACP	(3R)-3-Hydroxybutanoyl-[acyl-carrier protein]
3hbycoa	(S)-3-Hydroxybutyryl-CoA
3hdcoa	(S)-3-Hydroxydecanoyl-CoA
3hddACP	(R)-3-Hydroxydodecanoyl-[acyl-carrier protein]
3hddcoa	(S)-3-Hydroxydodecanoyl-CoA
3hdeACP	(3R)-3-Hydroxydecanoyl-[acyl-carrier protein]
3hhACP	(R)-3-Hydroxyhexanoyl-[acp]
3hhcoa	(S)-3-Hydroxyhexanoyl-CoA
3hhdcoa	(S)-3-Hydroxyhexadecanoyl-CoA
3hmbcoa	(S)-3-Hydroxy-2-methylbutyryl-CoA
3hmp	(S)-3-hydroxyisobutyrate
3hocACP	(R)-3-Hydroxyoctanoyl-[acyl-carrier protein]
3hocdacp	(3R)-3-Hydroxyoctadecanoyl-[acyl-carrier protein]
3hocoa	(S)-3-Hydroxyoctanoyl-CoA
3hpaACP	(3R)-3-Hydroxypalmitoyl-[acyl-carrier protein]
3htdACP	(3R)-3-Hydroxytetradecanoyl-[acyl-carrier protein]
3htdcoa	(S)-3-Hydroxytetradecanoyl-CoA
3ig3p	C'-(3-Indolyl)-glycerol 3-phosphate
3mob	3-Methyl-2-oxobutanoate
3mop	(S)-3-Methyl-2-oxopentanoate
3ophb	3-Octaprenyl-4-hydroxybenzoate
3oxddACP	3-Oxododecanoyl-[acyl-carrier protein]
3oxdeACP	3-Oxodecanoyl-[acyl-carrier protein]
3oxhACP	3-Oxohexanoyl-[acyl-carrier protein]
3oxhdACP	3-Oxohexadecanoyl-[acp]
3oxocACP	3-Oxooctanoyl-[acyl-carrier protein]
3oxocdacp	3-Oxooctadecanoyl-[acp]
3oxtdACP	3-Oxotetradecanoyl-[acyl-carrier protein]
3pg	3-Phospho-D-glycerate
3php	3-Phosphohydroxypyruvate
3pop	3-Phosphonopyruvate
3psme	5-O-(1-Carboxyvinyl)-3-phosphoshikimate
4abut	4-Aminobutanoate
4abz	4-Aminobenzoate
4adcho	4-amino-4-deoxychorismate
4ahmmp	4-Amino-5-hydroxymethyl-2-methylpyrimidine
4ampm	4-Amino-2-methyl-5-phosphomethylpyrimidine
4c2me	4-(cytidine 5'-diphospho)-2-C-methyl-D-erythritol
4hbz	4-Hydroxybenzoate
4hglu	4-Hydroxy-L-glutamate
4hphaccoa	4-Hydroxyphenylacetyl-CoA
4mop	4-Methyl-2-oxopentanoate
4mpetz	4-Methyl-5-(2-phosphoethyl)-thiazole
4pasp	4-Phospho-L-aspartate
4ppan	D-4'-Phosphopantothenate
4ppcys	N-((R)-4-Phosphopantothenoyl)-L-cysteine
4r5au	4-(1-D-Ribitylamino)-5-aminouracil
56dhin	5,6-Dihydroxyindole
5aizc	5-amino-1-(5-phospho-D-ribosyl)imidazole-4-carboxylate
5aop	5-Amino-4-oxopentanoate
5aprbu	5-Amino-6-(5'-phosphoribitylamino)uracil
5apru	5-Amino-6-(5'-phosphoribosylamino)uracil
5fothf	5-Formyltetrahydrofolate
5mcsn	5-Methylcytosine
5mdr1p	5-Methylthio-5-deoxy-D-ribose 1-phosphate
5mta	5-Methylthioadenosine
5mthf	5-Methyltetrahydrofolate
5mtr	5-Methylthio-D-ribose
5prdmbz	N1-(5-Phospho-alpha-D-ribosyl)-5,6-dimethylbenzimidazole
6pgc	6-Phospho-D-gluconate
6pgl	6-phospho-D-glucono-1,5-lactone
6pthp	6-Pyruvoyl-5,6,7,8-tetrahydropterin
8aonn	8-Amino-7-oxononanoate
ac	Acetate
acACP	Acetyl-ACP
acald	Acetaldehyde
acamoxm	N-Acetyl-L-2-amino-6-oxopimelate
accoa	Acetyl-CoA
acetone	Acetone
acg5p	N-Acetyl-L-glutamyl 5-phosphate
acg5sa	N-Acetyl-L-glutamate 5-semialdehyde
acgam1p	N-Acetyl-D-glucosamine 1-phosphate
acglu	N-Acetyl-L-glutamate
achms	O-Acetyl-L-homoserine
acmam	N-Acetyl-D-muramoate
acmama	N-Acetyl-D-muramoyl-L-alanine
acmana	N-Acetyl-D-mannosamine
acoa	Acyl-CoA
acorn	N2-Acetyl-L-ornithine
ACP	acyl carrier protein
acser	O-Acetyl-L-serine
actACP	Acetoacetyl-ACP
actn-R	(R)-Acetoin
actn-S	(S)-Acetoin
actp	Acetyl phosphate
adcoba	Adenosyl cobinamide
adcobap	Adenosyl cobinamide phosphate
adcobdam	Adenosyl cobyrinate diamide
adcobhex	adenosyl-cobyric acid
ade	Adenine
adgcoba	Adenosine-GDP-cobinamide
adn	Adenosine
adp	ADP
adpglc	ADPglucose
adphep-D,D	ADP-D-glycero-D-manno-heptose
adphep-L,D	ADP-L-glycero-D-manno-heptose
adprib	ADPribose
agm	Agmatine
ahcys	S-Adenosyl-L-homocysteine
ahdt	2-Amino-4-hydroxy-6-(erythro-1,2,3-trihydroxypropyl)dihydropteridine triphosphate
aicar	5-Amino-1-(5-Phospho-D-ribosyl)imidazole-4-carboxamide
air	5-amino-1-(5-phospho-D-ribosyl)imidazole
akg	2-Oxoglutarate
alaala	D-Alanyl-D-alanine
ala-B	beta-Alanine
alac-S	(S)-2-Acetolactate
ala-D	D-Alanine
ala-L	L-Alanine
alatrna	L-Alanyl-tRNA(Ala)
alpro	S-Aminomethyldihydrolipoylprotein
amet	S-Adenosyl-L-methionine
amob	S-Adenosyl-4-methylthio-2-oxobutanoate
amopbut-L	2-Amino-3-oxo-4-phosphonooxybutyrate
amp	AMP
anth	Anthranilate
antim	Antimonite
aps	Adenosine 5'-phosphosulfate
ara5p	D-Arabinose 5-phosphate
arg-L	L-Arginine
argsuc	N(omega)-(L-Arginino)succinate
argtrna	L-Arginyl-tRNA(Arg)
arsna	Arsenate
arsni2	arsenite
asn-L	L-Asparagine
asntrna	L-Asparaginyl-tRNA(Asn)
asp-L	L-Aspartate
aspsa	L-Aspartate 4-semialdehyde
asptrna	L-Aspartyl-tRNA(Asp)
atp	ATP
b2coa	trans-But-2-enoyl-CoA
benzcoa	Benzoyl-CoA
btal	Butanal
btamp	Biotinyl-5'-AMP
btcoa	Butanoyl-CoA (C4:0CoA)
btd-RR	(R,R)-2,3-Butanediol
btd-SS	(S,S)-2,3-Butanediol
btn	Biotin
btoh	butanol
but	Butyrate
butACP	Butyryl-[acyl-carrier protein]
butpi	Butanoyl phosphate
bz	Benzoate
ca2	Calcium
cbasp	N-Carbamoyl-L-aspartate
cbi	Cobinamide
cbl1	Cob(I)alamin
cbp	Carbamoyl phosphate
cd2	Cadmium
cdlp	Cardiolipin
cdp	CDP
cdpdag	CDPdiacylglycerol
cdpddg	CDP-4-dehydro-6-deoxy-D-glucose
cdpglc	CDPglucose
chor	Chorismate
cit	Citrate
citr-L	L-Citrulline
ckdo	CMP-3-deoxy-D-manno-octulosonate
cl	Chloride
cmp	CMP
co1dam	Cob(I)yrinate a,c diamide
co2	CO2
co2dam	Cob(II)yrinate a,c diamide
coa	Coenzyme A
cobalt2	Co2+
cobamcoa	Cobamide coenzyme
cobrnt	Cobyrinate
codhpre6	Cobalt-dihydro-precorrin 6
copre2	cobalt-precorrin 2
copre3	cobalt-precorrin 3
copre4	cobalt-precorrin 4
copre5	cobalt-precorrin 5
copre6	Cobalt-precorrin 6
copre8	Cobalt-precorrin 8
cpppg3	Coproporphyrinogen III
creat	Creatine
crtn	Creatinine
csn	Cytosine
ctp	CTP
cu2	Cu2+
cys-L	L-Cysteine
cysth-L	L-Cystathionine
cystrna	L-Cysteinyl-tRNA(Cys)
dad-5	5'-Deoxyadenosine
dadp	dADP
damp	dAMP
dann	7,8-Diaminononanoate
datp	dATP
db4p	3,4-dihydroxy-2-butanone 4-phosphate
dc2coa	trans-Dec-2-enoyl-CoA
dcamp	N6-(1,2-Dicarboxyethyl)-AMP
dcdp	dCDP
dcmp	dCMP
dctp	dCTP
ddca	dodecanoate (C12:0)
ddcaACP	Dodecanoyl-ACP (n-C12:0ACP)
decACP	Decanoyl-[acyl-carrier protein]
decdp	all-trans-Decaprenyl diphosphate
dgdp	dGDP
dgmp	dGMP
dgsn	Deoxyguanosine
dgtp	dGTP
dha	Dihydroxyacetone
dhap	Dihydroxyacetone phosphate
dhf	7,8-Dihydrofolate
dhlpro	Dihydrolipolprotein
dhna	1,4-Dihydroxy-2-naphthoate
dhnpt	2-Amino-4-hydroxy-6-(D-erythro-1,2,3-trihydroxypropyl)-7,8-dihydropteridine
dhor-S	(S)-Dihydroorotate
dhpt	Dihydropteroate
diact	Diacetyl
dimp	dIMP
ditp	dITP
dmbzid	5,6-Dimethylbenzimidazole
dmlz	6,7-Dimethyl-8-(1-D-ribityl)lumazine
dmpp	Dimethylallyl diphosphate
dnad	Deamino-NAD+
dolmanp	Dolichyl phosphate D-mannose
dolp	Dolichol phosphate
dpcoa	Dephospho-CoA
dplpt	Diploptene
dtbt	Dethiobiotin
dtdp	dTDP
dtdp6dm	dTDP-6-deoxy-L-mannose
dtdpddg	dTDP-4-dehydro-6-deoxy-D-glucose
dtdpddm	dTDP-4-dehydro-6-deoxy-L-mannose
dtdpglc	dTDPglucose
dtmp	dTMP
dtt_ox	Oxidized dithiothreitol
dtt_rd	Reduced dithiothreitol
dttp	dTTP
dudp	dUDP
dump	dUMP
dutp	dUTP
dxyl5p	1-deoxy-D-xylulose 5-phosphate
e4p	D-Erythrose 4-phosphate
eig3p	D-erythro-1-(Imidazol-4-yl)glycerol 3-phosphate
etha	Ethanolamine
etoh	Ethanol
f6p	D-Fructose 6-phosphate
fa1	Fatty acid (Iso-C14:0)
fa10	Fatty acid (Anteiso-C17:1)
fa10coa	Anteiso-C17:1 CoA
fa11	Fatty acid (Iso-C17:0)
fa11coa	Iso-C17:0 CoA
fa12	Fatty acid (Anteiso-C17:0)
fa12coa	Anteiso-C17:0 CoA
fa1coa	Iso-C14:0 CoA
fa3	Fatty acid (Iso-C15:0)
fa3coa	Iso-C15:0 CoA
fa4	Fatty acid (Anteiso-C15:0)
fa4coa	Anteiso-C15:0 CoA
fa5	Fatty acid (Iso-C16:1)
fa5coa	Iso-C16:1 CoA
fa6	Fatty acid (iso-C16:0)
fa6coa	Iso-C16:0 CoA
fa9	Fatty acid (Iso-C17:1)
fa9coa	Iso-C17:1 CoA
fad	FAD
fadh2	FADH2
fc1p	L-Fuculose 1-phosphate
fdox	ferredoxin (oxidized) 2[4Fe-4S]
fdp	D-Fructose 1,6-bisphosphate
fdred	ferredoxin (reduced) 2[4Fe-4S]
fdxo-4:2	ferrodoxin (oxidized form 4:2)
fdxr-4:2	ferrodoxin (reduced form 4:2)
fe2	Fe2+
fe3	Fe3+
ferrich	Ferrichrome
fgam	N2-Formyl-N1-(5-phospho-D-ribosyl)glycinamide
ficytcc	Ferricytochrome c
fmettrna	N-Formylmethionyl-tRNA
fmn	flavin mononucleotide
focytcc	Ferrocytochrome c
fol	Folate
for	Formate
fpram	2-(Formamido)-N1-(5-phospho-D-ribosyl)acetamidine
fprica	5-Formamido-1-(5-phospho-D-ribosyl)imidazole-4-carboxamide
frdp	Farnesyl diphosphate
fum	Fumarate
g1p	D-Glucose 1-phosphate
g3p	Glyceraldehyde 3-phosphate
g6p	D-Glucose 6-phosphate
gal1p	alpha-D-Galactose 1-phosphate
gam1p	D-Glucosamine 1-phosphate
gam6p	D-Glucosamine 6-phosphate
gar	N1-(5-Phospho-D-ribosyl)glycinamide
gcald	Glycolaldehyde
gdp	GDP
gdpddm	GDP-4-dehydro-6-deoxy-D-mannose
gdpfuc	GDP-L-fucose
gdpman	GDP-D-mannose
gdpofuc	GDP-4-oxo-L-fucose
gdptp	Guanosine 3'-diphosphate 5'-triphosphate
ggdp	Geranylgeranyl diphosphate
glc-D	D-Glucose
gln-L	L-Glutamine
glntrna	L-Glutaminyl-tRNA(Gln)
glu1sa	L-Glutamate 1-semialdehyde
glu5p	L-Glutamate 5-phosphate
glu5sa	L-Glutamate 5-semialdehyde
glu-D	D-Glutamate
glu-L	L-Glutamate
glutrna	L-Glutamyl-tRNA(Glu)
glx	Glyoxylate
gly	Glycine
glyc3p	sn-Glycerol 3-phosphate
glyclt	Glycolate
glycogen	glycogen
glyc-R	(R)-Glycerate
glytrna	Glycyl-tRNA(Gly)
gmh17bp	D-Glycero-D-manno-heptose 1,7-bisphosphate
gmh1p	D-Glycero-D-manno-heptose 1-phosphate
gmh7p	D-Glycero-D-manno-heptose 7-phosphate
gmp	GMP
grdp	Geranyl diphosphate
gthox	Oxidized glutathione
gthrd	Reduced glutathione
gtp	GTP
gua	Guanine
h	H+
h2	H2
h2mb4p	1-hydroxy-2-methyl-2-(E)-butenyl 4-diphosphate
h2o	H2O
h2o2	Hydrogen peroxide
h2s	Hydrogen sulfide
H2Se	Selenide
hcit	Homocitrate
hco3	Bicarbonate
hcys-L	L-Homocysteine
hdca	hexadecanoate (n-C16:0)
hdcea	hexadecenoate (n-C16:1)
hdcoa	Hexadecenoyl-CoA (n-C16:1CoA)
hdd2coa	trans-Hexadec-2-enoyl-CoA
hdeACP	Hexadecenoyl-ACP (n-C16:1ACP)
hepdp	all-trans-Heptaprenyl diphosphate
hexACP	Hexanoyl-[acyl-carrier protein]
hexdp	all-trans-Hexaprenyl diphosphate
hibcoa	(S)-3-Hydroxyisobutyryl-CoA
his-L	L-Histidine
hisp	L-Histidinol phosphate
histd	L-Histidinol
histrna	L-Histidyl-tRNA(His)
hmbil	Hydroxymethylbilane
hom-L	L-Homoserine
hpyr	Hydroxypyruvate
hx2coa	trans-Hex-2-enoyl-CoA
hxan	Hypoxanthine
iasp	Iminoaspartate
ibcoa	Isobutyryl-CoA
ichor	Isochorismate
icit	Isocitrate
idp	IDP
ile-L	L-Isoleucine
iletrna	L-Isoleucyl-tRNA(Ile)
imacp	3-(Imidazol-4-yl)-2-oxopropyl phosphate
imp	IMP
indaccoa	S-2-(indol-3-yl)acetyl-CoA
indpyr	Indolepyruvate
inost	myo-Inositol
ipdp	Isopentenyl diphosphate
itp	ITP
ivcoa	Isovaleryl-CoA
k	K+
kdo	3-Deoxy-D-manno-2-octulosonate
kdo2lipid4	KDO(2)-lipid IV(A)
kdo2lipid4L	KDO(2)-lipid IV(A) with laurate
kdo2lipid4p	KDO(2)-lipid IV(A) with palmitoleoyl
kdo8p	3-Deoxy-D-manno-octulosonate 8-phosphate
kdolipid4	KDO-lipid IV(A)
lac-D	D-Lactate
lac-L	L-Lactate
lald-L	L-Lactaldehyde
leu-L	L-Leucine
leutrna	L-Leucyl-tRNA(Leu)
lgt-S	(R)-S-Lactoylglutathione
Lhpro	L-Hydroxyproline
lipa	KDO(2)-lipid (A)
lipa_cold	cold adapted KDO(2)-lipid (A)
lipid4	2,3,2'3'-Tetrakis(3-hydroxytetradecanoyl)-D-glucosaminyl-1,6-beta-D-glucosamine 1,4'-bisphosphate
lipidA	2,3-Bis(3-hydroxytetradecanoyl)-D-glucosaminyl-1,6-beta-D-2,3-bis(3-hydroxytetradecanoyl)-beta-D-glucosaminyl 1-phosphate
lipidAds	Lipid A Disaccharide
lipidX	2,3-Bis(3-hydroxytetradecanoyl)-beta-D-glucosaminyl 1-phosphate
lpro	Lipoylprotein
Lsacchrp	L-Saccharopine
lys-L	L-Lysine
lystrna	L-Lysine-tRNA (Lys)
malACP	Malonyl-[acyl-carrier protein]
malcoa	Malonyl-CoA
mal-L	L-Malate
malt	Maltose
malthp	Maltoheptaose
malthx	Maltohexaose
maltpt	Maltopentaose
malttr	Maltotriose
maltttr	Maltotetraose
man1p	D-Mannose 1-phosphate
man6p	D-Mannose 6-phosphate
methf	5,10-Methenyltetrahydrofolate
met-L	L-Methionine
mettrna	L-Methionyl-tRNA (Met)
mg2	Mg
mi1p-D	1D-myo-Inositol 1-phosphate
micit	Methylisocitrate
mlthf	5,10-Methylenetetrahydrofolate
mmcoa-R	(R)-Methylmalonyl-CoA
mmcoa-S	(S)-Methylmalonyl-CoA
mn2	Mn2+
mobd	Molybdate
mql7	Menaquinol 7
mql8	Menaquinol 8
mqn7	Menaquinone 7
mqn8	Menaquinone 8
mthgxl	Methylglyoxal
myrsACP	Myristoyl-ACP (n-C14:0ACP)
n2	N2
n2ppn	2-Nitropropane
na1	Sodium
nac	Nicotinate
nad	Nicotinamide adenine dinucleotide
nadh	Nicotinamide adenine dinucleotide - reduced
nadp	Nicotinamide adenine dinucleotide phosphate
nadph	Nicotinamide adenine dinucleotide phosphate - reduced
nh4	Ammonium
nh4oh	Ammonium hydroxide
ni2	Ni2+
nicrnt	Nicotinate D-ribonucleotide
nmn	NMN
no2	Nitrite
nondp	all-trans-Nonaprenyl diphosphate
o2	O2
oaa	Oxaloacetate
oc2coa	trans-Oct-2-enoyl-CoA
ocdACP	Octadecanoyl-ACP (n-C18:0ACP)
ocdca	octadecanoate (n-C18:0)
ocdcea	octadecenoate (n-C18:1)
ocdcya	octadecdienoate (n-C18:2)
ocdcyaACP	octadecadienoyl-ACP (n-C18:2ACP)
octACP	Octanoyl-[acyl-carrier protein]
octdp	all-trans-Octaprenyl diphosphate
octeACP	Octadecenoyl-ACP (n-C18:1ACP)
odecoa	Octadecenoyl-CoA (n-C18:1CoA)
orn-L	L-Ornithine
orot	Orotate
orot5p	Orotidine 5'-phosphate
palmACP	Palmitoyl-ACP (n-C16:0ACP)
pan4p	Pantetheine 4'-phosphate
pant-R	(R)-Pantoate
paps	3'-Phosphoadenylyl sulfate
pdx5p	Pyridoxine 5'-phosphate
pendp	all-trans-Pentaprenyl diphosphate
pep	Phosphoenolpyruvate
pgly	Phosphatidylglycerol
pglyp	Phosphatidylglycerophosphate
phaccoa	Phenylacetyl-CoA
pheac	Phenylacetate
phe-L	L-Phenylalanine
pheme	Protoheme
phetrna	L-Phenylalanyl-tRNA(Phe)
phom	O-Phospho-L-homoserine
phpyr	Phenylpyruvate
phthr	O-Phospho-4-hydroxy-L-threonine
pi	Phosphate
pmcoa	Pimeloyl-CoA
pmtcoa	Palmitoyl-CoA (n-C16:0CoA)
pnto-R	(R)-Pantothenate
polglu	Poly-gamma-D-glutamate
polypi	Polyphosphate
ppa	Propionate
ppal	Propanal
ppap	Propanoyl phosphate
ppbng	Porphobilinogen
ppcoa	Propanoyl-CoA (C3:0CoA)
pphn	Prephenate
ppi	Diphosphate
ppoh	Propanol
ppp9	Protoporphyrin
pppg9	Protoporphyrinogen IX
pppi	Inorganic triphosphate
pram	5-Phospho-beta-D-ribosylamine
pran	N-(5-Phospho-D-ribosyl)anthranilate
prbamp	1-(5-Phosphoribosyl)-AMP
prbatp	1-(5-Phosphoribosyl)-ATP
prfp	1-(5-Phosphoribosyl)-5-[(5-phosphoribosylamino)methylideneamino]imidazole-4-carboxamide
prlp	5-[(5-phospho-1-deoxyribulos-1-ylamino)methylideneamino]-1-(5-phosphoribosyl)imidazole-4-carboxamide
pro-L	L-Proline
protrna	L-Prolyl-tRNA(Pro)
prpp	5-Phospho-alpha-D-ribose 1-diphosphate
ps	Phosphatidylserine
pser-L	O-Phospho-L-serine
psetha	Phosphatidylethanolamine
pyr	Pyruvate
quln	Quinolinate
r5p	alpha-D-Ribose 5-phosphate
rdmbzi	N1-(alpha-D-ribosyl)-5,6-dimethylbenzimidazole
rhcys	S-Ribosyl-L-homocysteine
ribflv	Riboflavin
ru5p-D	D-Ribulose 5-phosphate
s	Sulfur
s7p	Sedoheptulose 7-phosphate
scys-L	L-Selenocysteine
sepi	Selenophosphate
ser-D	D-Serine
ser-L	L-Serine
sertrna	L-Seryl-tRNA(Ser)
shcl	dihydrosirohydrochlorin
sheme	Siroheme
skm	Shikimate
skm5p	Shikimate 5-phosphate
sl26da	N-Succinyl-LL-2,6-diaminoheptanedioate
sl2a6o	N-Succinyl-2-L-amino-6-oxoheptanedioate
so3	Sulfite
so4	Sulfate
sql	Squalene
srch	sirohydrochlorin
strcoa	Stearyl-CoA (n-C18:0CoA)
succ	Succinate
succoa	Succinyl-CoA
sucsal	Succinic semialdehyde
td2coa	trans-Tetradec-2-enoyl-CoA
tdcoa	Tetradecanoyl-CoA (n-C14:0CoA)
tdeACP	Tetradecenoyl-ACP (n-C14:1ACP)
thdp	2,3,4,5-Tetrahydrodipicolinate
thf	5,6,7,8-Tetrahydrofolate
thmmp	Thiamin monophosphate
thmpp	Thiamine diphosphate
thr-L	L-Threonine
thrp	L-Threonine O-3-phosphate
thrtrna	L-Threonyl-tRNA(Thr)
thym	Thymine
trans-dd2coa	trans-Dodec-2-enoyl-CoA
trdox	Oxidized thioredoxin
trdrd	Reduced thioredoxin
tre	Trehalose
tre6p	alpha,alpha'-Trehalose 6-phosphate
trnaala	tRNA(Ala)
trnaarg	tRNA(Arg)
trnaasn	tRNA(Asn)
trnaasp	tRNA(Asp)
trnacys	tRNA(Cys)
trnagln	tRNA(Gln)
trnaglu	tRNA (Glu)
trnagly	tRNA(Gly)
trnahis	tRNA(His)
trnaile	tRNA(Ile)
trnaleu	tRNA(Leu)
trnalys	tRNA(Lys)
trnamet	tRNA(Met)
trnaphe	tRNA(Phe)
trnapro	tRNA(Pro)
trnaser	tRNA(Ser)
trnathr	tRNA(Thr)
trnatrp	tRNA(Trp)
trnatyr	tRNA(Tyr)
trnaval	tRNA(Val)
trp-L	L-Tryptophan
trptrna	L-Tryptophanyl-tRNA(Trp)
ttdca	tetradecanoate (C14:0)
ttdcea	tetradecenoate (n-C14:1)
tyr-L	L-Tyrosine
tyrtrna	L-Tyrosyl-tRNA(Tyr)
u23ga	UDP-2,3-bis(3-hydroxytetradecanoyl)glucosamine
u3aga	UDP-3-O-(3-hydroxytetradecanoyl)-N-acetylglucosamine
u3hga	UDP-3-O-(3-hydroxytetradecanoyl)-D-glucosamine
uaagmda	Undecaprenyl-diphospho-N-acetylmuramoyl-(N-acetylglucosamine)-L-alanyl-D-glutamyl-meso-2,6-diaminopimeloyl-D-alanyl-D-alanine
uaagtmda	Undecaprenyl-diphospho-N-acetylmuramoyl-(N-acetylglucosamine)-L-alanyl-D-glutaminyl-meso-2,6-diaminopimeloyl-D-alanyl-D-alanine
uaccg	UDP-N-acetyl-3-O-(1-carboxyvinyl)-D-glucosamine
uacgam	UDP-N-acetyl-D-glucosamine
uacmam	UDP-N-acetyl-D-mannosamine
uacmamu	UDP-N-acetyl-D-mannosaminouronate
uAgl	UDP-N-acetylmuramoyl-L-alanyl-D-glutamyl-L-lysine
uAgla	UDP-N-acetylmuramoyl-L-alanyl-D-glutamyl-L-lysyl-D-alanyl-D-alanine
uagmda	Undecaprenyl-diphospho-N-acetylmuramoyl-L-alanyl-D-glutamyl-meso-2,6-diaminopimeloyl-D-alanyl-D-alanine
uama	UDP-N-acetylmuramoyl-L-alanine
uamag	UDP-N-acetylmuramoyl-L-alanyl-D-glutamate
uamr	UDP-N-acetylmuramate
ubq8	Ubiquinone-8
ubq8h2	Ubiquinol-8
udcpdp	Undecaprenyl diphosphate
udcpp	Undecaprenyl phosphate
udp	UDP
udpg	UDPglucose
udpgal	UDPgalactose
udpglcur	UDP-D-glucuronate
uGgl	UDP-N-acetylmuramoyl-L-alanyl-gamma-D-glutamyl-L-lysine
uGgla	UDP-N-acetylmuramoyl-L-alanyl-gamma-D-glutamyl-L-lysyl-D-alanyl-D-alanine
ugmd	UDP-N-acetylmuramoyl-L-alanyl-D-gamma-glutamyl-meso-2,6-diaminopimelate
ugmda	UDP-N-acetylmuramoyl-L-alanyl-D-glutamyl-meso-2,6-diaminopimeloyl-D-alanyl-D-alanine
ump	UMP
unknown1	Unknown Product
uppg3	Uroporphyrinogen III
ura	Uracil
urate	Urate
utp	UTP
val-L	L-Valine
valtrna	L-Valyl-tRNA(Val)
wo4	tungstate
xan	Xanthine
xmp	Xanthosine 5'-phosphate
xtp	XTP
xu5p-D	D-Xylulose 5-phosphate
zn2	Zinc
