# Supplementary material for: Constraint-based modeling analysis of the metabolism of two Pelobacter species
Source: BMC Syst Biol. 2010 Dec 23;4:174. doi: 10.1186/1752-0509-4-174 (PMC3022650; doi:10.1186/1752-0509-4-174)
Supplement: Additional file 4 — All the unique reactions in each of the four Geobacteraceae genome-scale metabolic models. [file 1752-0509-4-174-S4.XLS]

## Sheet: AdditionalFile4
Additional File 4
This worksheet provides information on all the unique reactions in each of the four Geobacteraceae genome-scale metabolic models
Unique reactions in the P. carbinolicus model			Unique reactions in the P. propionicus model			Unique reactions in the G. sulfurreducens model			Unique reactions in the G. metallireducens model
Abbreviation	Name		Abbreviation	Name		Abbreviation	Name		Abbreviation	Name
ACLDC	acetolactate decarboxylase		AMPMS	4-amino-2-methyl-5-phosphomethylpyrimidine synthetase		CITt6	citrate transport in/out via proton symport		3HOPCD	3-hydroxypimeloyl-CoA dehydrogenase
ACMANApts	N-acetyl-D-mannosamine transport via PTS		CITL	Citrate lyase		CMS	(R)-citramalate synthase		4HBZR	4-hydroxybenzoylCoA reducatse
ACODA	acetylornithine deacetylase		ECOAH9	2-Methylprop-2-enoyl-CoA (2-Methylbut-2-enoyl-CoA)		CYSabc	L-cysteine transport via ABC system		ACACT1r	acetyl-CoA C-acetyltransferase
ADA	Adenosine deaminase		FACOAL161	fatty-acid--CoA ligase (hexadecenoate)		GLNabc	L-glutamine transport via ABC system		ACACT8r	acetyl-CoA C-acyltransferase (3-Oxoadipyl-CoA)
ADNCYC	adenylate cyclase		GAPD_NAD	glyceraldehyde-3-phosphate dehydrogenase (phosphorylating)		GLYCt6	glycerol transport in/out via symporter		ACOAD1	acyl-CoA dehydrogenase (butanoyl-CoA)
ADSL1r	adenylsuccinate lyase		GSHPO	glutathione peroxidase		HDACPHL	Oleoyl-[acyl-carrier-protein] hydrolase		ACOAD2	acyl-CoA dehydrogenase (hexanoyl-CoA)
ADSL2r	adenylosuccinate lyase		HSTPTr	histidinol-phosphate transaminase		HDH4	hydrogen dehydrogenase menquinone (2 H+)		ACOAD3	acyl-CoA dehydrogenase (octanoyl-CoA)
AHAI	acetohydroxy acid isomeroreductase		LDH_L	L-lactate dehydrogenase		HGCOAD	2-hydroxyglutaryl-CoA dehydratase		ACOAD4	acyl-CoA dehydrogenase (decanoyl-CoA)
AIRC1	phosphoribosylaminoimidazole carboxylase (ATP-dependent)		L-LACt3r	L-lactate transport via proton antiport		ILEt6	L-isoeucine transport in/out via proton symport		ACOAD5	acyl-CoA dehydrogenase (dodecanoyl-CoA)
ALDD2fd	aldehyde:ferredoxin oxidoreductase		LYSAM	lysine 2,3-aminomutase		IPPMDH	isopropylmalate dehydrogenase		ACOAD6	acyl-CoA dehydrogenase (tetradecanoyl-CoA)
AMPN	AMP nucleosidase		MMM2	Methylmalonyl-CoA mutase		IPPMIc	isopropylmalate isomerase		ACOAD7	acyl-CoA dehydrogenase (hexadecanoyl-CoA)
ARSRD	arsenate reductase (glutaredoxin)		MMPTC	methylmalonyl-CoA:pyruvate transcarboxylase		KAS7	b-ketoacyl synthetase (n-C16:1)		ACS2	acetyl-CoA synthase (propionate)
C180SN	Fatty acid biosynthesis (n-C18:0)		NADDP	NAD diphosphatase		LEUt6	L-leucine transport in/out via proton symport		ACt2	acetate transport in via proton symport
CBL1abc	Cob(1)alamin transport via ABC system		NADH4	NADH dehydrogenase (Menaquinone 7 & no proton)		ME1x	malic enzyme (NAD)		ADD	adenine deaminase
CHLt6	choline transport in/out via proton symport		PGCDr	phosphoglycerate dehydrogenase		NADH10	NADH dehydrogenase (menaquinone-8 & 0 protons)		BCR	benzoylCoA reductase
CITt7	Citrate transport via succinate antiport		PPCSCTr	Propanoyl-CoA: succinate CoA-transferase reversible		NADH12	NADH dehydrogenase (ubiquinone-8 )		BEALD	Benzaldehyde dehydrogenase
CMLDC	4-carboxymuconolactone decarboxylase		PSERTr	3-phosphoserine aminotransferase		NADH9	NADH dehydrogenase (demethylmenaquinone-8 & 0 protons)		BENAD	Benzyl alcohol dehydrogenase
Cut1	Copper export via ATPase					ODACPHL	Oleoyl-[acyl-carrier-protein] hydrolase		BSCT	benzoylsuccinyl-CoA thiolase
CYTB_B2	menaquinol oxidase (7:1 protons)					PNTEH	Hydrolase Class ( RXN R02973)		BUTSabc	butanesulfonate transport via ABC system
CYTD	cytidine deaminase					PSULF	Poly sulfide formation (first step)		BZALCt	benzyl alcohol transport via diffusion
CYTDt2	cytidine transport in via proton symport					SUCFUMtdc	dicarboyxlic acid transporter (succinate:fumarate)		BZALt	Benzaldehyde transport via diffusion
DADA	Deoxyadenosine deaminase					TDACPHL	Oleoyl-[acyl-carrier-protein] hydrolase		BZSCD	benzylsuccinyl-CoA dehydrogenase
DCYTD	deoxycytidine deaminase					TSULabc	thiosulfate transport via ABC system		BZSCT	benzylsuccinate CoA-transferase
DCYTt2	deoxycytidine transport in via proton symport					URAt2	uracil transport in via proton symport		BZSS	benzylsuccinate synthase
DHDPRx	dihydrodipicolinate reductase (NADH)					VALt6	L-valine transport in/out via proton symport		BZt6	benzoate transport in/out via proton symport
DRPA	deoxyribose-phosphate aldolase								CHDCCH	Cyclohexa-1,5-dienecarbonyl-CoA hydro-lyase
EGDH	ethylene glycol dehydratase								CRESt	p-cresol transport vis diffusion
EGt	Ethylene glycol reversible transport								CRO4t3	chromate transport out via proton antiport
FBA2	D-Fructose 1-phosphate D-glyceraldehyde-3-phosphate-lyase								DHORD4	dihydroorotate dehydrogenase
FBP26	Fructose-2,6-bisphosphate 2-phosphatase								ETHSabc	ethanesulfonate transport via ABC system
FDH11	formate dehydrogenase (NADP-dependent)								ETOHt4	ethanol transporter
FE2t2	iron (II) transport								FRD	fumarate reductase
FE3DCabc	iron (III) ditrate transport via ABC system								GALURt2	galacturonate transport in via proton symport
FE3Rs	Fe(III) reduction (sulfur)								GCOAD	glutaryl-CoA dehydrogenase
FRUpts2	Fructose transport via PEP:Pyr PTS (f6p generating)								GLCURt2	glucuronate transport in via proton symport
G35DP	guanosine-3',5'-bis(diphosphate) 3'-diphosphatase								GLUDx	glutamate dehydrogenase (NAD)
GAMpts	D-glucosamine transport via PEP:Pyr PTS								GLUSx	glutamate synthase (NADH2)
GCALDD	Glycolaldehyde dehydrogenase								GLYCLTDx	Glycolate dehydrogenase (NAD)
GGGH	GDP-glucose glucosyl hydrolase								GLYCLTDy	Glycolate dehydrogenase (NADP)
GLUCYSL	glutamate-cysteine ligase								GUI1	glucuronate isomerase (D-glucuronate)
GLUSy	glutamate synthase (NADPH)								GUI2	glucuronate isomerase (D-galacturonate)
GMMH	GDP-mannose mannosyl hydrolase								HACD2	3-hydroxyacyl-CoA dehydrogenase (3-oxohexanoyl-CoA)
GPDDA1	Glycerophosphodiester phosphodiesterase (sn-Glycero-3-phosphocholine)								HACD3	3-hydroxyacyl-CoA dehydrogenase (3-oxooctanoyl-CoA)
GPDDA2	Glycerophosphodiester phosphodiesterase (Glycerophosphoethanolamine)								HACD4	3-hydroxyacyl-CoA dehydrogenase (3-oxodecanoyl-CoA)
GPDDA3	Glycerophosphodiester phosphodiesterase (Glycerophosphoserine)								HACD5	3-hydroxyacyl-CoA dehydrogenase (3-oxododecanoyl-CoA)
GPDDA4	Glycerophosphodiester phosphodiesterase (Glycerophosphoglycerol)								HACD6	3-hydroxyacyl-CoA dehydrogenase (3-oxotetradecanoyl-CoA)
GPDDA5	Glycerophosphodiester phosphodiesterase (Glycerophosphoinositol)								HACD7	3-hydroxyacyl-CoA dehydrogenase (3-oxohexadecanoyl-CoA)
GUAPRT	guanine phosphoribosyltransferase								HACD8	3-hydroxyacyl-CoA dehydrogenase (2-Methylacetoacetyl-CoA)
HDCAt2	Hexadecanoate transport via proton symport								HACOADr	3-hydroxyacyl-CoA dehydrogenase
HTHBPD	4a-hydroxytetrahydrobiopterin dehydratase								HEXSabc	hexanesulfonate transport via ABC system
HXPRTr	hypoxanthine phosphoribosyltransferase (Hypoxanthine)								HMGL	hydroxymethylglutaryl-CoA lyase
KARA2i	ketol-acid reductoisomerase (2-Aceto-2-hydroxybutanoate)								HMPSCD	2-[hydroxy(phenyl)methyl]-succinyl-CoA dehydrogenase
KAS15	b-ketoacyl synthase								HOCCD	6-hydroxycyclohex-1-ene-1-carbonyl CoA dehydrogenase
LCAD	lactaldehyde dehydrogenase								HPYRRx	hydroxypyruvate reductase
MALTAT	maltose O-acetyltransferase								HPYRRy	hydroxypyruvate reductase
MANpts	D-mannose transport via PEP:Pyr PTS								ISTNTabc	Isethionate transport via ABC system
MMSAD1	methylmalonate-semialdehyde dehydrogenase								LCYSTabc	cysteate transport via ABC system
MNt2	manganese transport in via proton symport								LEUD	D-leucine dehydrogenase
MTHPTGHM	5-methyltetrahydropteroyltriglutamate-homocysteine S-methyltransferase								MCITD	2-methylcitrate dehydratase
NACODA	N-acetylornithine deacetylase								MICITL	methylisocitrate lyase
NMHAH	N-Methylimidazolidine-2,4-dione amidohydrolase (ATP-hydrolysing)								MOPSabc	MOPS transport via ABC system
NTRIR2x	Nitrite Reductase								MSO3abc	methanesulfonate transport via ABC system
OCDCAt2	Octadecanoate transport via proton symport								NO2t3	nitrite transport out via proton antiport
OCDCEAt	Octadecenoate (n-C18:1) transport in via uniport								NO3R3	Nitrate reductase (Cytochrome c)
ORNCD	ornithine cyclodeaminase								NO3t7	nitrate transport in via nitrite antiport
ORNTA	ornithine transaminase								OCHCCH	6-oxo-cyclohex-1-ene-carbonyl-CoA hydrolase
PECTLASE	pectate lyase								OCOAT1r	3-oxoacid CoA-transferase (Succinyl-CoA: acetoacetate)
PFLi	pyruvate formate lyase								OGCOAAT	oxopimelylcoa:glutarylcoa acyltransferase
POPDC	phosphonopyruvate decarboxylase								PCMEH	p-cresol methylhydroxylase
PPM	phosphopentomutase								PHACt6	phenylacetate transport in/out via proton symport
PPM2	phosphopentomutase (deoxyribose)								PHBEALD	4-hydroxybenzaldehyde dehydrogenase
PTRCTA	Putrescine Transaminase								PHENOLt	phenol transport via diffusion
PUNP1	purine-nucleoside phosphorylase (Adenosine)								PHEPC	phenylphosphate carboxylase
PUNP2	purine-nucleoside phosphorylase (Deoxyadenosine)								PHEPS	Phenylphosphate synthase
PUNP3	purine-nucleoside phosphorylase (Guanosine)								PICH	phenylitaconyl-CoA hydratase
PUNP4	purine-nucleoside phosphorylase (Deoxyguanosine)								PPCOAC	Propionyl-CoA carboxylase
PUNP5	purine-nucleoside phosphorylase (Inosine)								PRODH	proline dehydrogenase
PUNP6	purine-nucleoside phosphorylase (Deoxyinosine)								TAURabc	taurine transport via ABC system
PUNP7	purine-nucleoside phosphorylase (Xanthosine)								TOLt	Toluene transport via diffusion
PUNP8	purine-nucleoside phosphorylase (nebularine)
PYNP2	pyrimidine-nucleoside phosphorylase (uracil)
PYRDC	pyruvate decarboxylase
RIOR	N-Ribosylnicotinamide:orthophosphate ribosyltransferase
SHSL1	O-succinylhomoserine lyase (L-cysteine)
SRE	Sulfur reductase
SRE2	Sulfur reductase
TDSK	Tetraacyldisaccharide 4'kinase
THMDt2	thymidine transport in via proton symport
THZPSN	thiazole phosphate synthesis
TREPHOR	alpha,alpha-trehalose phosphorylase
TTDCAt2	Tetradecanoate transport via proton symport
URIt2	uridine transport in via proton symport
